# Supplementary material for: Adherent Use of Digital Health Trackers Is Associated with Weight Loss
Source: PLoS One. 2016 Apr 6;11(4):e0152504. doi: 10.1371/journal.pone.0152504 (PMC4822791; doi:10.1371/journal.pone.0152504)
Supplement: S1 Data — This zip archive contains the data behind all figures and tables in CSV format. (ZIP) [file pone.0152504.s001.zip]

Archive with 9 entries (9 files):
- csvs/secondary_sensitivity_plots.csv
- csvs/secondary_density_plots.csv
- csvs/model_predictions_weight_change_vs_logs_per_week_plot.csv
- csvs/primary_weight_effect_sizes.csv
- csvs/secondary_workout_demographics.csv
- csvs/primary_weight_coefficients.csv
- csvs/primary_food_effect_sizes.csv
- csvs/secondary_weight_period_stats.csv
- csvs/secondary_weight_demographics.csv
