# Supplementary material for: Adherent Use of Digital Health Trackers Is Associated with Weight Loss
Source: PLoS One. 2016 Apr 6;11(4):e0152504. doi: 10.1371/journal.pone.0152504 (PMC4822791; doi:10.1371/journal.pone.0152504)
Supplement: S1 Data — This zip archive contains the data behind all figures and tables in CSV format. (ZIP) [file pone.0152504.s001.zip › csvs/secondary_sensitivity_plots.csv]

	user_id	streak_type	avg_value_change_pct_per_month	log_type
1	6	active	-4.01320041781221	heavy_exercise
2	6	inactive	1.21033322590577	heavy_exercise
3	21	active	2.78715124590693	heavy_exercise
4	21	inactive	0.719330718133431	heavy_exercise
5	24	active	-0.0505188587132945	heavy_exercise
6	24	inactive	-0.215226198903622	heavy_exercise
7	488	active	-1.56182347292389	heavy_exercise
8	488	inactive	1.79460061568239	heavy_exercise
9	607	active	-4.02867859404707	heavy_exercise
10	607	inactive	-3.9268765538157	heavy_exercise
11	878	active	-5.3826997826663	heavy_exercise
12	878	inactive	-2.17187318661597	heavy_exercise
13	1329	active	-1.57484513861089	heavy_exercise
14	1329	inactive	1.29157186780794	heavy_exercise
15	1794	active	0	heavy_exercise
16	1794	inactive	0.684668786651629	heavy_exercise
17	2151	active	2.4446917389192	heavy_exercise
18	2151	inactive	1.78780720312412	heavy_exercise
19	2892	active	-1.43340121066119	heavy_exercise
20	2892	inactive	-0.544998877322563	heavy_exercise
21	3685	active	-2.71419969707484	heavy_exercise
22	3685	inactive	-0.781715019023751	heavy_exercise
23	3771	active	-0.206460817192043	heavy_exercise
24	3771	inactive	-3.75427347530078	heavy_exercise
25	4339	active	-0.855913257250449	heavy_exercise
26	4339	inactive	0.465946927259003	heavy_exercise
27	4945	active	-1.37096092880606	heavy_exercise
28	4945	inactive	0.195826415212248	heavy_exercise
29	5901	active	0.86804234988825	heavy_exercise
30	5901	inactive	0.700106665776293	heavy_exercise
31	8656	active	-5.40757442380267	heavy_exercise
32	8656	inactive	-3.40211883429584	heavy_exercise
33	8735	active	0.0318025476878836	heavy_exercise
34	8735	inactive	1.40007511653979	heavy_exercise
35	9202	active	-2.05898289043534	heavy_exercise
36	9202	inactive	-0.879108921490385	heavy_exercise
37	9974	active	0.516191422078868	heavy_exercise
38	9974	inactive	-0.591488543064305	heavy_exercise
39	10793	active	-4.33813999535396	heavy_exercise
40	10793	inactive	-0.514507167428229	heavy_exercise
41	11072	active	-1.97415824953497	heavy_exercise
42	11072	inactive	0.510372169399428	heavy_exercise
43	11390	active	-2.67467566654366	heavy_exercise
44	11390	inactive	-0.569667369491356	heavy_exercise
45	11395	active	-1.21865824148766	heavy_exercise
46	11395	inactive	-1.39530829400745	heavy_exercise
47	11838	active	-5.84525507958188	heavy_exercise
48	11838	inactive	-0.863855551283832	heavy_exercise
49	11932	active	1.68729847931761	heavy_exercise
50	11932	inactive	0.83380048007221	heavy_exercise
51	12157	active	-1.4864384251747	heavy_exercise
52	12157	inactive	-1.60816852413068	heavy_exercise
53	12277	active	-0.5017036867691	heavy_exercise
54	12277	inactive	-1.06357961479813	heavy_exercise
55	12898	active	-3.756890111276	heavy_exercise
56	12898	inactive	2.45424033275744	heavy_exercise
57	13080	active	-0.32837531986776	heavy_exercise
58	13080	inactive	-0.436850267411171	heavy_exercise
59	13687	active	-1.0840605568413	heavy_exercise
60	13687	inactive	-0.615266585886912	heavy_exercise
61	13852	active	-0.146513006884945	heavy_exercise
62	13852	inactive	1.41006795055326	heavy_exercise
63	14243	active	-0.284521422921565	heavy_exercise
64	14243	inactive	-0.772301292908209	heavy_exercise
65	15085	active	-3.21664328913243	heavy_exercise
66	15085	inactive	-6.14079575532538	heavy_exercise
67	15169	active	-1.93331470072386	heavy_exercise
68	15169	inactive	0	heavy_exercise
69	15665	active	-1.15921182531507	heavy_exercise
70	15665	inactive	-1.14296092024684	heavy_exercise
71	15735	active	-0.786061229371936	heavy_exercise
72	15735	inactive	-0.40011932790305	heavy_exercise
73	15987	active	-2.60720324926012	heavy_exercise
74	15987	inactive	1.7130070170357	heavy_exercise
75	16664	active	-0.923468580142212	heavy_exercise
76	16664	inactive	-2.35841181072342	heavy_exercise
77	16741	active	5.85208733487482	heavy_exercise
78	16741	inactive	-0.551405659968014	heavy_exercise
79	16785	active	-0.713590304509923	heavy_exercise
80	16785	inactive	-0.664762109753145	heavy_exercise
81	16793	active	-1.74979550017104	heavy_exercise
82	16793	inactive	-4.44283530647674	heavy_exercise
83	17009	active	-2.96498158405377	heavy_exercise
84	17009	inactive	-0.361795387247196	heavy_exercise
85	17294	active	-0.677357072319111	heavy_exercise
86	17294	inactive	-1.72937841673102	heavy_exercise
87	17455	active	-5.92544382227605	heavy_exercise
88	17455	inactive	1.2177851770366	heavy_exercise
89	17592	active	-4.53136219964883	heavy_exercise
90	17592	inactive	-0.630102071292097	heavy_exercise
91	18143	active	-4.99815125385986	heavy_exercise
92	18143	inactive	0.670342091580055	heavy_exercise
93	18450	active	-2.70655218058603	heavy_exercise
94	18450	inactive	-0.692897864658282	heavy_exercise
95	18985	active	-0.169113207310993	heavy_exercise
96	18985	inactive	0.534281249866639	heavy_exercise
97	19182	active	3.38932605708829	heavy_exercise
98	19182	inactive	-2.62303690987802	heavy_exercise
99	19935	active	-1.08768389157112	heavy_exercise
100	19935	inactive	0.517532396931071	heavy_exercise
101	20555	active	1.4195158300101	heavy_exercise
102	20555	inactive	0.258521987584437	heavy_exercise
103	20735	active	0.997588140860158	heavy_exercise
104	20735	inactive	-0.458889816962526	heavy_exercise
105	21396	active	-2.78774739045648	heavy_exercise
106	21396	inactive	-0.480661257845471	heavy_exercise
107	21749	active	0.325386883498077	heavy_exercise
108	21749	inactive	0.324862248174955	heavy_exercise
109	21815	active	-0.188858385133106	heavy_exercise
110	21815	inactive	-0.0264110708072635	heavy_exercise
111	21831	active	-1.04662130503167	heavy_exercise
112	21831	inactive	0.578059209682871	heavy_exercise
113	21904	active	-1.42726039514764	heavy_exercise
114	21904	inactive	-0.94500025217313	heavy_exercise
115	22545	active	-1.9082309499915	heavy_exercise
116	22545	inactive	-1.79378649517148	heavy_exercise
117	22785	active	0.324872876973738	heavy_exercise
118	22785	inactive	0.152308895854843	heavy_exercise
119	22793	active	0.643037135877117	heavy_exercise
120	22793	inactive	1.29410063618145	heavy_exercise
121	22886	active	-1.44579596607919	heavy_exercise
122	22886	inactive	1.44735675557514	heavy_exercise
123	23144	active	-1.13422025993603	heavy_exercise
124	23144	inactive	1.13522671293721	heavy_exercise
125	23555	active	0.0860984776353713	heavy_exercise
126	23555	inactive	0	heavy_exercise
127	23652	active	-0.174698654313685	heavy_exercise
128	23652	inactive	-0.174948172528576	heavy_exercise
129	23875	active	-1.42210511831284	heavy_exercise
130	23875	inactive	0.0655021294136103	heavy_exercise
131	24269	active	-0.143183050649811	heavy_exercise
132	24269	inactive	-0.601815241508944	heavy_exercise
133	25161	active	-1.74969323096654	heavy_exercise
134	25161	inactive	1.56141596118975	heavy_exercise
135	25445	active	-1.10595491480484	heavy_exercise
136	25445	inactive	4.71663617381991	heavy_exercise
137	26549	active	-0.737194018509083	heavy_exercise
138	26549	inactive	-0.738298900600609	heavy_exercise
139	26797	active	-0.389633098313797	heavy_exercise
140	26797	inactive	1.14884427955358	heavy_exercise
141	27416	active	-0.482618219031796	heavy_exercise
142	27416	inactive	-0.486456083894239	heavy_exercise
143	28566	active	-2.77520262052933	heavy_exercise
144	28566	inactive	4.13927324460066	heavy_exercise
145	28667	active	0	heavy_exercise
146	28667	inactive	0	heavy_exercise
147	28874	active	-1.32757826141634	heavy_exercise
148	28874	inactive	-2.14005919359338	heavy_exercise
149	30050	active	0.0423488692846995	heavy_exercise
150	30050	inactive	-0.659708152582963	heavy_exercise
151	30167	active	-2.93576358984447	heavy_exercise
152	30167	inactive	-1.11331306200655	heavy_exercise
153	30175	active	-1.25948305729657	heavy_exercise
154	30175	inactive	0.444126065543438	heavy_exercise
155	30403	active	0.23752321029685	heavy_exercise
156	30403	inactive	0.855301783421345	heavy_exercise
157	30490	active	-0.870594959247345	heavy_exercise
158	30490	inactive	0	heavy_exercise
159	30519	active	-0.369436885418711	heavy_exercise
160	30519	inactive	-0.0344312066040338	heavy_exercise
161	30940	active	-1.11957647561486	heavy_exercise
162	30940	inactive	-1.6689353956824	heavy_exercise
163	31549	active	-0.121496234080164	heavy_exercise
164	31549	inactive	2.15177096810362	heavy_exercise
165	31598	active	-3.4657344758284	heavy_exercise
166	31598	inactive	3.35565521891658	heavy_exercise
167	31821	active	-0.958604832325477	heavy_exercise
168	31821	inactive	-2.58162253512006	heavy_exercise
169	32044	active	-2.92876266524767	heavy_exercise
170	32044	inactive	1.63428220226092	heavy_exercise
171	32437	active	-1.62586197967364	heavy_exercise
172	32437	inactive	1.12002675228634	heavy_exercise
173	32801	active	0.173020925304163	heavy_exercise
174	32801	inactive	-1.15695734397972	heavy_exercise
175	33074	active	-8.52813347995311	heavy_exercise
176	33074	inactive	-1.93400478924582	heavy_exercise
177	33134	active	-0.359137405101139	heavy_exercise
178	33134	inactive	0.200639590864926	heavy_exercise
179	33233	active	-0.735615275208472	heavy_exercise
180	33233	inactive	-0.611523711166384	heavy_exercise
181	33281	active	-7.78196125988964	heavy_exercise
182	33281	inactive	1.34430088545718	heavy_exercise
183	33604	active	-4.55960919947842	heavy_exercise
184	33604	inactive	-1.80897559687875	heavy_exercise
185	33914	active	1.0372267216147	heavy_exercise
186	33914	inactive	0.820331823119528	heavy_exercise
187	34011	active	-0.765068887315191	heavy_exercise
188	34011	inactive	-0.0887152158351209	heavy_exercise
189	34047	active	-1.4203134162348	heavy_exercise
190	34047	inactive	-1.22437694378611	heavy_exercise
191	34310	active	-0.916129056785301	heavy_exercise
192	34310	inactive	-0.817345126713222	heavy_exercise
193	34381	active	-1.49906676558216	heavy_exercise
194	34381	inactive	-2.50605295395076	heavy_exercise
195	35215	active	0.128334606348693	heavy_exercise
196	35215	inactive	-0.381134147322659	heavy_exercise
197	35658	active	1.38180894004776	heavy_exercise
198	35658	inactive	-2.11585065449491	heavy_exercise
199	36320	active	-3.41072465426769	heavy_exercise
200	36320	inactive	-3.49107339274549	heavy_exercise
201	36633	active	-2.15489846329944	heavy_exercise
202	36633	inactive	-1.58661876159815	heavy_exercise
203	36813	active	0.539314072249701	heavy_exercise
204	36813	inactive	0.0951806132988017	heavy_exercise
205	36836	active	3.09467397378126	heavy_exercise
206	36836	inactive	-0.541024864208659	heavy_exercise
207	36921	active	-1.40530642201407	heavy_exercise
208	36921	inactive	0.0390912829159296	heavy_exercise
209	37068	active	-0.330367587270484	heavy_exercise
210	37068	inactive	-0.323415265604057	heavy_exercise
211	37139	active	-6.97169460809382	heavy_exercise
212	37139	inactive	-0.334800768732167	heavy_exercise
213	37230	active	0.227529055030688	heavy_exercise
214	37230	inactive	1.29571386971449	heavy_exercise
215	37408	active	0	heavy_exercise
216	37408	inactive	0	heavy_exercise
217	37639	active	0.514067944590609	heavy_exercise
218	37639	inactive	-1.85406185801224	heavy_exercise
219	37745	active	-0.350095071185326	heavy_exercise
220	37745	inactive	2.02835602931128	heavy_exercise
221	38448	active	5.97488124793312	heavy_exercise
222	38448	inactive	-5.21125965812575	heavy_exercise
223	38577	active	-1.00075266466187	heavy_exercise
224	38577	inactive	-3.95053460213015	heavy_exercise
225	38682	active	0.253448113198505	heavy_exercise
226	38682	inactive	-0.396689433942032	heavy_exercise
227	38799	active	0.874892746416168	heavy_exercise
228	38799	inactive	-0.875261971304429	heavy_exercise
229	39033	active	2.50655639779051	heavy_exercise
230	39033	inactive	2.44129124692001	heavy_exercise
231	39993	active	-5.49995752184326	heavy_exercise
232	39993	inactive	2.49253522109196	heavy_exercise
233	40205	active	-3.10332766770498	heavy_exercise
234	40205	inactive	-5.78750632096789	heavy_exercise
235	40401	active	-1.67697957345712	heavy_exercise
236	40401	inactive	-0.951741892627874	heavy_exercise
237	40665	active	-6.05515791981103	heavy_exercise
238	40665	inactive	-5.33598521990921	heavy_exercise
239	40777	active	-1.79300889700297	heavy_exercise
240	40777	inactive	1.22001738485248	heavy_exercise
241	40803	active	-1.37044947333587	heavy_exercise
242	40803	inactive	2.31991006949705	heavy_exercise
243	40840	active	0.861195916006177	heavy_exercise
244	40840	inactive	0.920844826090414	heavy_exercise
245	41196	active	-1.36273381025072	heavy_exercise
246	41196	inactive	-0.264143532982688	heavy_exercise
247	41237	active	-0.927371356123909	heavy_exercise
248	41237	inactive	-1.8769242897102	heavy_exercise
249	41466	active	-1.18830143259513	heavy_exercise
250	41466	inactive	1.67803366563881	heavy_exercise
251	41739	active	0.63663374605034	heavy_exercise
252	41739	inactive	0.624461804957118	heavy_exercise
253	41786	active	-0.856863196585627	heavy_exercise
254	41786	inactive	-0.859604343333204	heavy_exercise
255	41882	active	-1.5401603536891	heavy_exercise
256	41882	inactive	1.40149253914765	heavy_exercise
257	42120	active	-1.37164119493771	heavy_exercise
258	42120	inactive	-1.22295848576714	heavy_exercise
259	42178	active	-0.762415861987985	heavy_exercise
260	42178	inactive	1.13236881493293	heavy_exercise
261	42211	active	-0.999547778097358	heavy_exercise
262	42211	inactive	0.421205207655946	heavy_exercise
263	42429	active	-1.71607496006703	heavy_exercise
264	42429	inactive	-0.688360727641811	heavy_exercise
265	42590	active	-1.30265895465032	heavy_exercise
266	42590	inactive	-1.67524424557455	heavy_exercise
267	43583	active	0.653033160398016	heavy_exercise
268	43583	inactive	-3.43583957617702	heavy_exercise
269	44458	active	-0.346810326130102	heavy_exercise
270	44458	inactive	-2.95316404211553	heavy_exercise
271	44871	active	-3.22208187534733	heavy_exercise
272	44871	inactive	1.90198351698687	heavy_exercise
273	45006	active	-0.701635592526562	heavy_exercise
274	45006	inactive	-1.57669695493601	heavy_exercise
275	45013	active	1.18679005855181	heavy_exercise
276	45013	inactive	-0.899673535527606	heavy_exercise
277	45151	active	1.51073446448709	heavy_exercise
278	45151	inactive	-3.40617052599839	heavy_exercise
279	45855	active	-1.25426782526209	heavy_exercise
280	45855	inactive	3.10348906960176	heavy_exercise
281	46095	active	-3.46997295183766	heavy_exercise
282	46095	inactive	2.0934406035118	heavy_exercise
283	46148	active	0.398264623517949	heavy_exercise
284	46148	inactive	0.400156656100774	heavy_exercise
285	46211	active	-3.57061934273815	heavy_exercise
286	46211	inactive	1.90514313435837	heavy_exercise
287	46854	active	-0.577123920061765	heavy_exercise
288	46854	inactive	-0.287694840211469	heavy_exercise
289	47284	active	-1.19546426977459	heavy_exercise
290	47284	inactive	-0.776950558935347	heavy_exercise
291	48144	active	-2.4323162025163	heavy_exercise
292	48144	inactive	-0.60504835968411	heavy_exercise
293	48260	active	-3.71290171589342	heavy_exercise
294	48260	inactive	-1.65611745232698	heavy_exercise
295	49148	active	5.75419117458709	heavy_exercise
296	49148	inactive	-0.0453899348704776	heavy_exercise
297	49875	active	0.457954728524515	heavy_exercise
298	49875	inactive	2.16479405783815	heavy_exercise
299	50032	active	-1.03817288774005	heavy_exercise
300	50032	inactive	-1.15249966389475	heavy_exercise
301	50225	active	-3.54553334105788	heavy_exercise
302	50225	inactive	-1.12124891625586	heavy_exercise
303	50276	active	-1.35163704905559	heavy_exercise
304	50276	inactive	-4.33788997355962	heavy_exercise
305	50477	active	1.07956194194915	heavy_exercise
306	50477	inactive	-0.304573333632566	heavy_exercise
307	50597	active	0.000767850120971469	heavy_exercise
308	50597	inactive	-1.08470929750889	heavy_exercise
309	50631	active	-3.69980004370896	heavy_exercise
310	50631	inactive	3.15222260513714	heavy_exercise
311	50828	active	-3.6298722727163	heavy_exercise
312	50828	inactive	2.03278599641799	heavy_exercise
313	50862	active	-3.25103626125424	heavy_exercise
314	50862	inactive	-1.27717390381452	heavy_exercise
315	50867	active	-1.52469257226869	heavy_exercise
316	50867	inactive	0.312974245390633	heavy_exercise
317	50878	active	-0.102655054111946	heavy_exercise
318	50878	inactive	0.376255140117609	heavy_exercise
319	51008	active	-1.53496775385774	heavy_exercise
320	51008	inactive	2.02799781152567	heavy_exercise
321	51009	active	-0.192357895747381	heavy_exercise
322	51009	inactive	-0.319793157309392	heavy_exercise
323	51227	active	-1.35629841593894	heavy_exercise
324	51227	inactive	0.514627755403571	heavy_exercise
325	51343	active	-0.931916721924255	heavy_exercise
326	51343	inactive	-0.239060453124461	heavy_exercise
327	51659	active	0.823567115819411	heavy_exercise
328	51659	inactive	0.0235246901864913	heavy_exercise
329	51691	active	-0.526583637547211	heavy_exercise
330	51691	inactive	-0.00476669106939197	heavy_exercise
331	51842	active	0.663228708315756	heavy_exercise
332	51842	inactive	-0.758373711930251	heavy_exercise
333	51893	active	1.83600698152559	heavy_exercise
334	51893	inactive	0.562514606440619	heavy_exercise
335	51919	active	-0.318492508916588	heavy_exercise
336	51919	inactive	0.244872107093787	heavy_exercise
337	52111	active	1.17090109083317	heavy_exercise
338	52111	inactive	2.29240041508067	heavy_exercise
339	52342	active	-2.07294900687381	heavy_exercise
340	52342	inactive	-0.0808131668058433	heavy_exercise
341	52893	active	0.177368341023763	heavy_exercise
342	52893	inactive	-1.03880209202433	heavy_exercise
343	53314	active	-0.73497610461848	heavy_exercise
344	53314	inactive	3.80474635067971	heavy_exercise
345	53632	active	-1.43197037597062	heavy_exercise
346	53632	inactive	-1.33825413477562	heavy_exercise
347	54089	active	2.52084508578441	heavy_exercise
348	54089	inactive	-0.0991850430930576	heavy_exercise
349	54214	active	0.392893363164958	heavy_exercise
350	54214	inactive	1.71231311466839	heavy_exercise
351	54475	active	-2.61100004911131	heavy_exercise
352	54475	inactive	-3.15937442230237	heavy_exercise
353	54622	active	-3.43945171438198	heavy_exercise
354	54622	inactive	-2.05072891479975	heavy_exercise
355	54977	active	0.82275948893541	heavy_exercise
356	54977	inactive	0.82005456192931	heavy_exercise
357	55075	active	-3.48526308895873	heavy_exercise
358	55075	inactive	1.2884221610197	heavy_exercise
359	55956	active	-1.20327963395919	heavy_exercise
360	55956	inactive	3.85844207471674	heavy_exercise
361	56195	active	0	heavy_exercise
362	56195	inactive	1.11517230738525	heavy_exercise
363	56257	active	1.16485174575963	heavy_exercise
364	56257	inactive	0.393908745609139	heavy_exercise
365	56360	active	-2.56873911581893	heavy_exercise
366	56360	inactive	1.88747980472648	heavy_exercise
367	57177	active	0.285235195433113	heavy_exercise
368	57177	inactive	0.147279906622644	heavy_exercise
369	57303	active	0.633612030228142	heavy_exercise
370	57303	inactive	-0.601027575251432	heavy_exercise
371	57613	active	0.217933258123162	heavy_exercise
372	57613	inactive	-1.21891369099506	heavy_exercise
373	57632	active	-1.51134720808369	heavy_exercise
374	57632	inactive	-2.71943947878954	heavy_exercise
375	57748	active	-0.731554001580774	heavy_exercise
376	57748	inactive	-0.50039584191366	heavy_exercise
377	58249	active	-0.168508218981633	heavy_exercise
378	58249	inactive	0.0848442838483304	heavy_exercise
379	58383	active	0.944155466540809	heavy_exercise
380	58383	inactive	-2.91148400049197	heavy_exercise
381	58517	active	2.46904393945096	heavy_exercise
382	58517	inactive	2.15008531464228	heavy_exercise
383	58695	active	0.41762802060044	heavy_exercise
384	58695	inactive	-0.542789858862286	heavy_exercise
385	58822	active	2.54135300788665	heavy_exercise
386	58822	inactive	-1.19196211282723	heavy_exercise
387	59030	active	-9.9065062773259	heavy_exercise
388	59030	inactive	0.380330777587985	heavy_exercise
389	59034	active	-0.336139026022803	heavy_exercise
390	59034	inactive	-4.72955198618354	heavy_exercise
391	59916	active	-2.02418822123362	heavy_exercise
392	59916	inactive	0.483546229856943	heavy_exercise
393	61459	active	-4.40186488954994	heavy_exercise
394	61459	inactive	-6.5894371652056	heavy_exercise
395	61543	active	-5.76200321731512	heavy_exercise
396	61543	inactive	-2.52716275792229	heavy_exercise
397	61586	active	-4.45031486216562	heavy_exercise
398	61586	inactive	-2.99029154402244	heavy_exercise
399	61626	active	-1.95976596514562	heavy_exercise
400	61626	inactive	3.46686263651808	heavy_exercise
401	62165	active	-4.94591050044754	heavy_exercise
402	62165	inactive	0.314475880462578	heavy_exercise
403	62274	active	0.632639349768486	heavy_exercise
404	62274	inactive	-1.20142489551309	heavy_exercise
405	62465	active	0.286455646254187	heavy_exercise
406	62465	inactive	-1.78732118260062	heavy_exercise
407	62824	active	-2.53346968362555	heavy_exercise
408	62824	inactive	0.0349461557069486	heavy_exercise
409	63182	active	0.141542127664581	heavy_exercise
410	63182	inactive	-0.0298589284918956	heavy_exercise
411	63671	active	0.106689426989942	heavy_exercise
412	63671	inactive	-0.283643400859259	heavy_exercise
413	63701	active	1.85276743651992	heavy_exercise
414	63701	inactive	-3.00954713571119	heavy_exercise
415	63723	active	1.05769736844472	heavy_exercise
416	63723	inactive	-2.25008877264998	heavy_exercise
417	63826	active	-0.654453120803515	heavy_exercise
418	63826	inactive	-0.645795711892722	heavy_exercise
419	64401	active	-0.741437917136902	heavy_exercise
420	64401	inactive	-0.0448802444835985	heavy_exercise
421	64407	active	0.333877058439663	heavy_exercise
422	64407	inactive	0.157178086134163	heavy_exercise
423	64430	active	-1.9039827168781	heavy_exercise
424	64430	inactive	-0.759076385680985	heavy_exercise
425	64805	active	1.43827190436375	heavy_exercise
426	64805	inactive	-0.830811486634496	heavy_exercise
427	65113	active	2.03509139532129	heavy_exercise
428	65113	inactive	2.36988929053154	heavy_exercise
429	65296	active	0.484779221994519	heavy_exercise
430	65296	inactive	-0.779735802123237	heavy_exercise
431	65477	active	1.46366331552378	heavy_exercise
432	65477	inactive	0.00770686973201447	heavy_exercise
433	65616	active	-0.239492155676075	heavy_exercise
434	65616	inactive	0.183251399393226	heavy_exercise
435	65707	active	-6.1085921998425	heavy_exercise
436	65707	inactive	-2.74483077715575	heavy_exercise
437	65921	active	-0.0732794674263043	heavy_exercise
438	65921	inactive	0	heavy_exercise
439	66035	active	-0.880784041604077	heavy_exercise
440	66035	inactive	-0.882929144414979	heavy_exercise
441	66492	active	-2.08975573676229	heavy_exercise
442	66492	inactive	-0.709691136195998	heavy_exercise
443	66690	active	-3.34418825198109	heavy_exercise
444	66690	inactive	0.197902725620794	heavy_exercise
445	66699	active	0.876423180631816	heavy_exercise
446	66699	inactive	-0.0791278745069578	heavy_exercise
447	66886	active	1.10060065737091	heavy_exercise
448	66886	inactive	0.332122727558292	heavy_exercise
449	66906	active	1.41255618035785	heavy_exercise
450	66906	inactive	-2.30759943556079	heavy_exercise
451	67022	active	0.244507386511727	heavy_exercise
452	67022	inactive	0.856741970661006	heavy_exercise
453	67083	active	-0.949561893479733	heavy_exercise
454	67083	inactive	0.192626934936823	heavy_exercise
455	67205	active	-0.70212987470067	heavy_exercise
456	67205	inactive	-2.39921508536001	heavy_exercise
457	67267	active	0.284784243063907	heavy_exercise
458	67267	inactive	0.974863077338173	heavy_exercise
459	67350	active	-1.36115318784133	heavy_exercise
460	67350	inactive	-0.0631349046605727	heavy_exercise
461	67777	active	0.695903361802337	heavy_exercise
462	67777	inactive	0.0198323966833736	heavy_exercise
463	67887	active	-0.252058617209169	heavy_exercise
464	67887	inactive	0.516905000038227	heavy_exercise
465	68630	active	-0.0878155244478645	heavy_exercise
466	68630	inactive	-3.75746828683271	heavy_exercise
467	68780	active	-1.43902062679635	heavy_exercise
468	68780	inactive	0	heavy_exercise
469	68840	active	-0.0703561855714212	heavy_exercise
470	68840	inactive	-0.51252476719218	heavy_exercise
471	69013	active	0.535384119258739	heavy_exercise
472	69013	inactive	-1.05148313863329	heavy_exercise
473	69091	active	-0.361172609019018	heavy_exercise
474	69091	inactive	0.068138628762504	heavy_exercise
475	69438	active	3.1242255027347	heavy_exercise
476	69438	inactive	0.382806298225754	heavy_exercise
477	70213	active	0.658392897305156	heavy_exercise
478	70213	inactive	0.663187303895385	heavy_exercise
479	70503	active	-1.96409550134322	heavy_exercise
480	70503	inactive	-3.14106185611053	heavy_exercise
481	71236	active	0.382325301697806	heavy_exercise
482	71236	inactive	-1.6146601003315	heavy_exercise
483	71363	active	2.7393958196041	heavy_exercise
484	71363	inactive	-1.38602380039524	heavy_exercise
485	71475	active	0.000588024188244768	heavy_exercise
486	71475	inactive	0.00039201458840459	heavy_exercise
487	71901	active	-0.808841744214481	heavy_exercise
488	71901	inactive	0.405867937994237	heavy_exercise
489	72645	active	-1.03163090296567	heavy_exercise
490	72645	inactive	0.0115730858634307	heavy_exercise
491	72914	active	-5.57189145958491	heavy_exercise
492	72914	inactive	0.408042611433957	heavy_exercise
493	73009	active	0.300285989039436	heavy_exercise
494	73009	inactive	-0.944283313352802	heavy_exercise
495	73071	active	-2.7393064340176	heavy_exercise
496	73071	inactive	-2.15431318264331	heavy_exercise
497	73171	active	2.36623439065318	heavy_exercise
498	73171	inactive	2.6772390969758	heavy_exercise
499	73699	active	-0.0234172594654164	heavy_exercise
500	73699	inactive	0.939188038972825	heavy_exercise
501	73895	active	0.0366820552638744	heavy_exercise
502	73895	inactive	-0.183882387621181	heavy_exercise
503	73910	active	-1.99167558212863	heavy_exercise
504	73910	inactive	-1.86325392492217	heavy_exercise
505	73985	active	0.00921103207647644	heavy_exercise
506	73985	inactive	0.102874245270283	heavy_exercise
507	75898	active	-1.4556249409965	heavy_exercise
508	75898	inactive	1.22949131219823	heavy_exercise
509	76011	active	0.724041179711346	heavy_exercise
510	76011	inactive	0.890079378592499	heavy_exercise
511	76025	active	0.764340338524627	heavy_exercise
512	76025	inactive	-0.0979964217200149	heavy_exercise
513	76114	active	-1.27925220382006	heavy_exercise
514	76114	inactive	-0.285774634322268	heavy_exercise
515	76308	active	-1.53704082831912	heavy_exercise
516	76308	inactive	0.591209610416906	heavy_exercise
517	76469	active	0.929621245529957	heavy_exercise
518	76469	inactive	0.94723259645237	heavy_exercise
519	76505	active	-1.27243159998692	heavy_exercise
520	76505	inactive	1.85698438921944	heavy_exercise
521	76804	active	-0.767219783789177	heavy_exercise
522	76804	inactive	-2.40918038058535	heavy_exercise
523	76840	active	-0.864990423947128	heavy_exercise
524	76840	inactive	-0.917003540639642	heavy_exercise
525	77182	active	0.730229009460703	heavy_exercise
526	77182	inactive	-0.61928250058738	heavy_exercise
527	77184	active	0	heavy_exercise
528	77184	inactive	-0.0426271114619027	heavy_exercise
529	77271	active	-1.21299965375498	heavy_exercise
530	77271	inactive	-0.988751380082678	heavy_exercise
531	77368	active	0.49428059462968	heavy_exercise
532	77368	inactive	-1.24999762331959	heavy_exercise
533	77417	active	0.312632486366144	heavy_exercise
534	77417	inactive	0.451608761406236	heavy_exercise
535	77500	active	0	heavy_exercise
536	77500	inactive	-3.80748071771656	heavy_exercise
537	77535	active	0.687618458086813	heavy_exercise
538	77535	inactive	1.96130819728722	heavy_exercise
539	77566	active	2.94795584727726	heavy_exercise
540	77566	inactive	0.810352686308098	heavy_exercise
541	77792	active	-0.168123903546493	heavy_exercise
542	77792	inactive	0.663156637386758	heavy_exercise
543	77929	active	-0.459845443926673	heavy_exercise
544	77929	inactive	-1.2037149854366	heavy_exercise
545	77974	active	1.84893290820238	heavy_exercise
546	77974	inactive	0.747113390736115	heavy_exercise
547	78337	active	1.05796259222587	heavy_exercise
548	78337	inactive	1.40775874635359	heavy_exercise
549	78761	active	1.42032698312457	heavy_exercise
550	78761	inactive	-0.0428814219980647	heavy_exercise
551	78806	active	-4.7840019501077	heavy_exercise
552	78806	inactive	-8.00834218536871	heavy_exercise
553	79798	active	-0.19523662440045	heavy_exercise
554	79798	inactive	-0.804385080439348	heavy_exercise
555	80816	active	-0.367618559845086	heavy_exercise
556	80816	inactive	-0.798089293704999	heavy_exercise
557	81273	active	-1.14773532298741	heavy_exercise
558	81273	inactive	0.15243056259548	heavy_exercise
559	81583	active	2.34804183862414	heavy_exercise
560	81583	inactive	0.919966524919699	heavy_exercise
561	81663	active	0.659247963367839	heavy_exercise
562	81663	inactive	-2.11230573151105	heavy_exercise
563	81904	active	0.406435813894572	heavy_exercise
564	81904	inactive	0.436502208263385	heavy_exercise
565	82564	active	-2.68877706273123	heavy_exercise
566	82564	inactive	-4.771784408894	heavy_exercise
567	82647	active	-1.34646093321256	heavy_exercise
568	82647	inactive	0.351655502318132	heavy_exercise
569	82724	active	-1.02042736162901	heavy_exercise
570	82724	inactive	-3.65348590808831	heavy_exercise
571	83253	active	-1.78919885430021	heavy_exercise
572	83253	inactive	0.124476279472051	heavy_exercise
573	83383	active	-2.24060311043087	heavy_exercise
574	83383	inactive	-4.37249625953057	heavy_exercise
575	83614	active	0.490680267009955	heavy_exercise
576	83614	inactive	0.220174675733781	heavy_exercise
577	83779	active	-3.23804739749803	heavy_exercise
578	83779	inactive	0.208940855889624	heavy_exercise
579	83780	active	-0.0581806496942678	heavy_exercise
580	83780	inactive	0.478909696857876	heavy_exercise
581	83901	active	6.54079594492055	heavy_exercise
582	83901	inactive	-0.922869455643261	heavy_exercise
583	83913	active	-0.293558253831824	heavy_exercise
584	83913	inactive	1.33439408188343	heavy_exercise
585	84530	active	1.24044900265488	heavy_exercise
586	84530	inactive	0.00752242766121621	heavy_exercise
587	84593	active	0.741831052693476	heavy_exercise
588	84593	inactive	1.1207901068353	heavy_exercise
589	84783	active	0.698488273827055	heavy_exercise
590	84783	inactive	0.925608591921775	heavy_exercise
591	84790	active	0.51526564567677	heavy_exercise
592	84790	inactive	-0.602065055266212	heavy_exercise
593	84799	active	0.286602057146899	heavy_exercise
594	84799	inactive	0.37284313848129	heavy_exercise
595	84823	active	0.00394747835618491	heavy_exercise
596	84823	inactive	1.51112423669077	heavy_exercise
597	85235	active	-3.81223942871362	heavy_exercise
598	85235	inactive	-3.204415519963	heavy_exercise
599	85312	active	-1.28513488267956	heavy_exercise
600	85312	inactive	-4.52930348130419	heavy_exercise
601	85534	active	-1.18570885385569	heavy_exercise
602	85534	inactive	0.877487074394971	heavy_exercise
603	85554	active	-0.161329419057211	heavy_exercise
604	85554	inactive	0.33415519473114	heavy_exercise
605	86133	active	0.569858884104882	heavy_exercise
606	86133	inactive	-0.860392663845327	heavy_exercise
607	86142	active	0.73872182274709	heavy_exercise
608	86142	inactive	1.86511653472282	heavy_exercise
609	86241	active	0.555246553678399	heavy_exercise
610	86241	inactive	1.67723753586307	heavy_exercise
611	86243	active	-4.35516073474043	heavy_exercise
612	86243	inactive	-0.189077137373508	heavy_exercise
613	86705	active	-2.09345751533466	heavy_exercise
614	86705	inactive	2.64061889785234	heavy_exercise
615	87556	active	-0.701142241995788	heavy_exercise
616	87556	inactive	0.445455366500244	heavy_exercise
617	87670	active	-3.23888789793944	heavy_exercise
618	87670	inactive	-4.12796960624981	heavy_exercise
619	87727	active	1.45189427706055	heavy_exercise
620	87727	inactive	2.60692209019082	heavy_exercise
621	88340	active	-3.43613093697123	heavy_exercise
622	88340	inactive	1.60939585705106	heavy_exercise
623	88504	active	-5.03100211054845	heavy_exercise
624	88504	inactive	4.49197538562801	heavy_exercise
625	88944	active	-1.20288218686692	heavy_exercise
626	88944	inactive	6.31684443648161	heavy_exercise
627	88956	active	-0.307809970488675	heavy_exercise
628	88956	inactive	-1.20474430353515	heavy_exercise
629	91096	active	-1.58354144021325	heavy_exercise
630	91096	inactive	0.272973364069686	heavy_exercise
631	91254	active	-1.46512196045444	heavy_exercise
632	91254	inactive	-3.99624843752541	heavy_exercise
633	91542	active	2.24791577562919	heavy_exercise
634	91542	inactive	-2.61415937944544	heavy_exercise
635	91953	active	-3.69957141750466	heavy_exercise
636	91953	inactive	1.09322144439941	heavy_exercise
637	92497	active	-0.539072516504319	heavy_exercise
638	92497	inactive	-0.730879742119003	heavy_exercise
639	93107	active	0.45503369092016	heavy_exercise
640	93107	inactive	0.436459582524206	heavy_exercise
641	93799	active	2.62649160699742	heavy_exercise
642	93799	inactive	-2.10257456893103	heavy_exercise
643	93876	active	-0.704499588900712	heavy_exercise
644	93876	inactive	-1.41267152916886	heavy_exercise
645	93885	active	0.481597360625857	heavy_exercise
646	93885	inactive	1.20364413152026	heavy_exercise
647	95009	active	-1.45056296014613	heavy_exercise
648	95009	inactive	-1.3119738838993	heavy_exercise
649	95019	active	0.905240515052361	heavy_exercise
650	95019	inactive	3.93911095189319	heavy_exercise
651	95084	active	-0.695688535952845	heavy_exercise
652	95084	inactive	0.298434958978654	heavy_exercise
653	95557	active	0.285919694903852	heavy_exercise
654	95557	inactive	-1.79048665710871	heavy_exercise
655	95831	active	4.35987075480946	heavy_exercise
656	95831	inactive	-0.427820956210875	heavy_exercise
657	96824	active	-3.06279267090823	heavy_exercise
658	96824	inactive	-2.86153801257142	heavy_exercise
659	96835	active	-0.773335454823463	heavy_exercise
660	96835	inactive	1.29799186195641	heavy_exercise
661	97083	active	-0.571806404110407	heavy_exercise
662	97083	inactive	0.152332482812345	heavy_exercise
663	97111	active	-3.96286818404425	heavy_exercise
664	97111	inactive	-1.11422335498612	heavy_exercise
665	97362	active	0.442522800182555	heavy_exercise
666	97362	inactive	-0.497901007462652	heavy_exercise
667	97515	active	-0.689105911745867	heavy_exercise
668	97515	inactive	1.46804468505685	heavy_exercise
669	97518	active	-0.264609166444474	heavy_exercise
670	97518	inactive	1.27133163824242	heavy_exercise
671	97520	active	-0.202591312638074	heavy_exercise
672	97520	inactive	0.526744593730213	heavy_exercise
673	97532	active	-1.08018215971319	heavy_exercise
674	97532	inactive	4.34431181768308	heavy_exercise
675	97627	active	0.329769429773076	heavy_exercise
676	97627	inactive	1.00352886040376	heavy_exercise
677	97637	active	-0.992185613409885	heavy_exercise
678	97637	inactive	-0.627539042681417	heavy_exercise
679	97699	active	-2.38598476808349	heavy_exercise
680	97699	inactive	0.108565302822936	heavy_exercise
681	97801	active	-0.734004880700933	heavy_exercise
682	97801	inactive	-1.74157303684987	heavy_exercise
683	97831	active	-3.67176063941558	heavy_exercise
684	97831	inactive	-5.09867843274769	heavy_exercise
685	98041	active	-0.677135191402878	heavy_exercise
686	98041	inactive	-0.412728662174409	heavy_exercise
687	98151	active	-0.0286554550553037	heavy_exercise
688	98151	inactive	0.903252505638813	heavy_exercise
689	98154	active	-0.833655818207985	heavy_exercise
690	98154	inactive	-1.15572705537843	heavy_exercise
691	98200	active	-3.33476816816516	heavy_exercise
692	98200	inactive	1.91771374692628	heavy_exercise
693	98272	active	-0.69140810023257	heavy_exercise
694	98272	inactive	0.7609622367375	heavy_exercise
695	98288	active	-0.446044120812113	heavy_exercise
696	98288	inactive	-2.60187756096623	heavy_exercise
697	98292	active	0.014735653244603	heavy_exercise
698	98292	inactive	0.976570793077116	heavy_exercise
699	98293	active	1.39266804509312	heavy_exercise
700	98293	inactive	1.21682590473131	heavy_exercise
701	98302	active	-4.08338707715818	heavy_exercise
702	98302	inactive	0	heavy_exercise
703	98408	active	0.882334134244873	heavy_exercise
704	98408	inactive	1.93423813886536	heavy_exercise
705	98464	active	-4.81288787965818	heavy_exercise
706	98464	inactive	1.67320483297775	heavy_exercise
707	98570	active	-1.51481881828607	heavy_exercise
708	98570	inactive	-0.102152931778647	heavy_exercise
709	98726	active	-1.31940643183816	heavy_exercise
710	98726	inactive	-1.17194562686695	heavy_exercise
711	98768	active	1.23215616806745	heavy_exercise
712	98768	inactive	-0.375928599200443	heavy_exercise
713	98899	active	-1.08932683418427	heavy_exercise
714	98899	inactive	1.96282547777141	heavy_exercise
715	99060	active	-1.59041800627753	heavy_exercise
716	99060	inactive	-0.537550106390831	heavy_exercise
717	99061	active	-1.46895814159681	heavy_exercise
718	99061	inactive	-0.342351381302787	heavy_exercise
719	99113	active	-0.992949928786574	heavy_exercise
720	99113	inactive	1.10672854165743	heavy_exercise
721	99233	active	1.6088768454001	heavy_exercise
722	99233	inactive	0.665613674843967	heavy_exercise
723	99466	active	1.2866782888755	heavy_exercise
724	99466	inactive	-0.991862265782377	heavy_exercise
725	99565	active	0.738781080786125	heavy_exercise
726	99565	inactive	0.738070663305545	heavy_exercise
727	99590	active	0.40664531563619	heavy_exercise
728	99590	inactive	0.517550354297791	heavy_exercise
729	99625	active	0.316558275179064	heavy_exercise
730	99625	inactive	0.209587695379545	heavy_exercise
731	99713	active	-3.97664911448856	heavy_exercise
732	99713	inactive	1.0462014524388	heavy_exercise
733	99754	active	1.36955032373827	heavy_exercise
734	99754	inactive	0.912400626734872	heavy_exercise
735	99793	active	0.151895330964856	heavy_exercise
736	99793	inactive	0.554539435509122	heavy_exercise
737	99896	active	-1.21757217144971	heavy_exercise
738	99896	inactive	-2.77020800799089	heavy_exercise
739	99943	active	2.2034387125241	heavy_exercise
740	99943	inactive	-0.373785457708611	heavy_exercise
741	99961	active	-0.659399671944091	heavy_exercise
742	99961	inactive	-0.830517473472473	heavy_exercise
743	100379	active	-6.06988619082972	heavy_exercise
744	100379	inactive	-9.53936730066837	heavy_exercise
745	100396	active	-3.40557158388323	heavy_exercise
746	100396	inactive	0.335278306362975	heavy_exercise
747	100935	active	1.26116603233926	heavy_exercise
748	100935	inactive	3.28981780663267	heavy_exercise
749	101253	active	-2.12329917052246	heavy_exercise
750	101253	inactive	-1.79492852371094	heavy_exercise
751	102290	active	-0.525392236050024	heavy_exercise
752	102290	inactive	-1.25758614640749	heavy_exercise
753	102440	active	-1.10716645594589	heavy_exercise
754	102440	inactive	-0.479688239544361	heavy_exercise
755	102449	active	-0.634832900108313	heavy_exercise
756	102449	inactive	1.1182334071355	heavy_exercise
757	102751	active	-4.53651285919553	heavy_exercise
758	102751	inactive	0.872055767586215	heavy_exercise
759	102950	active	2.874728295848	heavy_exercise
760	102950	inactive	0.478027516467653	heavy_exercise
761	103034	active	1.05260425521452	heavy_exercise
762	103034	inactive	1.57491294808435	heavy_exercise
763	103093	active	-2.73730906841247	heavy_exercise
764	103093	inactive	0.225149735103267	heavy_exercise
765	103350	active	1.25122991759611	heavy_exercise
766	103350	inactive	0.0168843936888591	heavy_exercise
767	103774	active	-3.35759989986505	heavy_exercise
768	103774	inactive	2.80337440186705	heavy_exercise
769	103846	active	5.40282113107014	heavy_exercise
770	103846	inactive	-3.32273742554276	heavy_exercise
771	104022	active	-5.06315003291236	heavy_exercise
772	104022	inactive	-1.51655043124392	heavy_exercise
773	104026	active	2.07229479351473	heavy_exercise
774	104026	inactive	2.93478185974468	heavy_exercise
775	104052	active	3.97378983550571	heavy_exercise
776	104052	inactive	-2.48192725996204	heavy_exercise
777	104170	active	-0.0328589078614283	heavy_exercise
778	104170	inactive	0.612714216017576	heavy_exercise
779	104211	active	-0.718134288298726	heavy_exercise
780	104211	inactive	1.10400399344931	heavy_exercise
781	104306	active	-0.320959421252557	heavy_exercise
782	104306	inactive	0.0505096364104065	heavy_exercise
783	104656	active	1.13281190486935	heavy_exercise
784	104656	inactive	0.0715915381648138	heavy_exercise
785	105040	active	1.92182274227914	heavy_exercise
786	105040	inactive	0.602343482516547	heavy_exercise
787	105214	active	-0.282046014210661	heavy_exercise
788	105214	inactive	-0.00131483062873845	heavy_exercise
789	105798	active	0.596530341905724	heavy_exercise
790	105798	inactive	0.442782580826722	heavy_exercise
791	105919	active	-5.18891380997494	heavy_exercise
792	105919	inactive	-2.17274365034661	heavy_exercise
793	106428	active	-3.66033318664142	heavy_exercise
794	106428	inactive	-1.56696103850234	heavy_exercise
795	106487	active	-5.71101499298257	heavy_exercise
796	106487	inactive	-0.857907223157956	heavy_exercise
797	106703	active	-4.59383679470464	heavy_exercise
798	106703	inactive	3.37043463540845	heavy_exercise
799	106823	active	-2.82409767494867	heavy_exercise
800	106823	inactive	-0.114969889166468	heavy_exercise
801	107705	active	-0.128489363624849	heavy_exercise
802	107705	inactive	-0.212939067230531	heavy_exercise
803	107930	active	-2.69774685995194	heavy_exercise
804	107930	inactive	1.11531082557154	heavy_exercise
805	107946	active	-1.26792943924282	heavy_exercise
806	107946	inactive	-1.31145764105323	heavy_exercise
807	108216	active	-1.45865969345803	heavy_exercise
808	108216	inactive	-0.736423298210358	heavy_exercise
809	108599	active	-2.41437507134419	heavy_exercise
810	108599	inactive	-2.20282407103438	heavy_exercise
811	108943	active	1.68348829049185	heavy_exercise
812	108943	inactive	1.28018273106489	heavy_exercise
813	109817	active	0.29182793186571	heavy_exercise
814	109817	inactive	0.817100502924351	heavy_exercise
815	110119	active	-6.07199737975552	heavy_exercise
816	110119	inactive	0.183873763338967	heavy_exercise
817	110163	active	1.07289513124668	heavy_exercise
818	110163	inactive	0.987487935864086	heavy_exercise
819	110366	active	-0.25914726858833	heavy_exercise
820	110366	inactive	-0.11819566605723	heavy_exercise
821	110985	active	-0.618743931178333	heavy_exercise
822	110985	inactive	-0.870882995718695	heavy_exercise
823	111013	active	-1.88095243351384	heavy_exercise
824	111013	inactive	-0.41415163621823	heavy_exercise
825	111015	active	-1.13582489975696	heavy_exercise
826	111015	inactive	1.04586639003804	heavy_exercise
827	111066	active	0.565189728696448	heavy_exercise
828	111066	inactive	-0.728577520762769	heavy_exercise
829	111153	active	-1.51648417629052	heavy_exercise
830	111153	inactive	-1.46962820176476	heavy_exercise
831	111671	active	1.58286286164715	heavy_exercise
832	111671	inactive	1.58957239527481	heavy_exercise
833	111914	active	-2.04857023530171	heavy_exercise
834	111914	inactive	-2.57993760492566	heavy_exercise
835	112001	active	-2.00102147345385	heavy_exercise
836	112001	inactive	1.32928303262454	heavy_exercise
837	112148	active	-4.52272795604661	heavy_exercise
838	112148	inactive	6.56494603589761	heavy_exercise
839	112166	active	0.174262863561068	heavy_exercise
840	112166	inactive	2.6479503163611	heavy_exercise
841	112688	active	-4.62440488370245	heavy_exercise
842	112688	inactive	-3.88489699969133	heavy_exercise
843	112855	active	0.980634116428827	heavy_exercise
844	112855	inactive	1.64574991642188	heavy_exercise
845	113359	active	-0.778190698409353	heavy_exercise
846	113359	inactive	-1.09255844056384	heavy_exercise
847	113365	active	-5.30140690607312	heavy_exercise
848	113365	inactive	-2.54660550056201	heavy_exercise
849	113585	active	-2.22180284648409	heavy_exercise
850	113585	inactive	-1.17908033220343	heavy_exercise
851	113593	active	-0.0191792146184183	heavy_exercise
852	113593	inactive	-0.0375060397860996	heavy_exercise
853	113657	active	2.63965651822345	heavy_exercise
854	113657	inactive	-2.49292781628149	heavy_exercise
855	113699	active	-2.235219011877	heavy_exercise
856	113699	inactive	-0.425118071204134	heavy_exercise
857	113705	active	0.0585102470298673	heavy_exercise
858	113705	inactive	-0.534368497927851	heavy_exercise
859	113712	active	-2.80406849585815	heavy_exercise
860	113712	inactive	-0.111704904092343	heavy_exercise
861	113805	active	0.849991263191363	heavy_exercise
862	113805	inactive	-0.0308957572258028	heavy_exercise
863	113811	active	-2.45486031596356	heavy_exercise
864	113811	inactive	1.14350070662127	heavy_exercise
865	114044	active	0.222096932309958	heavy_exercise
866	114044	inactive	-1.41983266694391	heavy_exercise
867	114100	active	-1.69123143758345	heavy_exercise
868	114100	inactive	0.226527521131921	heavy_exercise
869	114158	active	-3.97694419800569	heavy_exercise
870	114158	inactive	-4.38146335478088	heavy_exercise
871	114167	active	-2.70689395789033	heavy_exercise
872	114167	inactive	0.425595361600586	heavy_exercise
873	114190	active	0.516948091682442	heavy_exercise
874	114190	inactive	0.218668058434866	heavy_exercise
875	114214	active	0.163753380256252	heavy_exercise
876	114214	inactive	0.608646892962299	heavy_exercise
877	114267	active	-0.925265749923881	heavy_exercise
878	114267	inactive	-0.354679286632716	heavy_exercise
879	114270	active	-2.96252485857634	heavy_exercise
880	114270	inactive	-2.00082134811857	heavy_exercise
881	114293	active	3.64889784473375	heavy_exercise
882	114293	inactive	1.97315031951648	heavy_exercise
883	114294	active	-0.739452786977508	heavy_exercise
884	114294	inactive	2.88129374545342	heavy_exercise
885	114592	active	1.27722137515956	heavy_exercise
886	114592	inactive	-0.19338099870139	heavy_exercise
887	114644	active	-0.983966846896434	heavy_exercise
888	114644	inactive	-0.156690569486057	heavy_exercise
889	114839	active	1.22928628920995	heavy_exercise
890	114839	inactive	-0.978204503277891	heavy_exercise
891	115113	active	2.04505213957461	heavy_exercise
892	115113	inactive	-1.37146707881796	heavy_exercise
893	115145	active	-1.97723504686297	heavy_exercise
894	115145	inactive	1.52754686604808	heavy_exercise
895	115211	active	-1.56405210609189	heavy_exercise
896	115211	inactive	-8.20874463394431	heavy_exercise
897	115220	active	-0.798088407382783	heavy_exercise
898	115220	inactive	0.246232527712422	heavy_exercise
899	115288	active	-1.91172336238407	heavy_exercise
900	115288	inactive	-1.90309304001303	heavy_exercise
901	115460	active	-1.313293640338	heavy_exercise
902	115460	inactive	-1.41427826485639	heavy_exercise
903	115813	active	-0.647007166795644	heavy_exercise
904	115813	inactive	-0.0505020900939851	heavy_exercise
905	116267	active	-2.42047448397557	heavy_exercise
906	116267	inactive	0.800799420928574	heavy_exercise
907	116392	active	1.48810350951181	heavy_exercise
908	116392	inactive	1.8705963990312	heavy_exercise
909	116725	active	0.795574604373476	heavy_exercise
910	116725	inactive	0.791299380444969	heavy_exercise
911	116911	active	1.95403812927192	heavy_exercise
912	116911	inactive	-0.573287993635816	heavy_exercise
913	117144	active	0	heavy_exercise
914	117144	inactive	-0.0364779357416651	heavy_exercise
915	117306	active	-0.631215426634065	heavy_exercise
916	117306	inactive	1.4334123030357	heavy_exercise
917	117364	active	0.712525541253252	heavy_exercise
918	117364	inactive	0.0836696799346599	heavy_exercise
919	117539	active	1.60500353389437	heavy_exercise
920	117539	inactive	1.59431940529102	heavy_exercise
921	117982	active	1.84672773808678	heavy_exercise
922	117982	inactive	-0.0683140162870207	heavy_exercise
923	118224	active	0.544611907701968	heavy_exercise
924	118224	inactive	0.724226822067546	heavy_exercise
925	118330	active	-4.33409986097782	heavy_exercise
926	118330	inactive	-0.313808825943823	heavy_exercise
927	118381	active	-6.52495684900663	heavy_exercise
928	118381	inactive	-2.4585421114574	heavy_exercise
929	119096	active	0.204914828348157	heavy_exercise
930	119096	inactive	1.10598458057943	heavy_exercise
931	119663	active	5.4840740174117	heavy_exercise
932	119663	inactive	-3.29754359381875	heavy_exercise
933	119795	active	-0.690538182362559	heavy_exercise
934	119795	inactive	-1.90347179454944	heavy_exercise
935	119904	active	1.1077378822129	heavy_exercise
936	119904	inactive	0.950086683776981	heavy_exercise
937	120073	active	-0.391048596106497	heavy_exercise
938	120073	inactive	-0.171261042214878	heavy_exercise
939	120402	active	-2.88096424701982	heavy_exercise
940	120402	inactive	-1.03252452657049	heavy_exercise
941	120511	active	-1.41666961070443	heavy_exercise
942	120511	inactive	-0.928034410624694	heavy_exercise
943	120980	active	-7.77692209179979	heavy_exercise
944	120980	inactive	0.396059380794105	heavy_exercise
945	121230	active	-1.4117500622809	heavy_exercise
946	121230	inactive	2.5595694682941	heavy_exercise
947	122186	active	-1.49047753183407	heavy_exercise
948	122186	inactive	-0.410354064699337	heavy_exercise
949	122368	active	-0.66633329759546	heavy_exercise
950	122368	inactive	-3.10083735183719	heavy_exercise
951	122556	active	-2.92960673793274	heavy_exercise
952	122556	inactive	-1.81016888223657	heavy_exercise
953	122657	active	1.17267269792673	heavy_exercise
954	122657	inactive	1.41821196218473	heavy_exercise
955	122673	active	-1.36517934952352	heavy_exercise
956	122673	inactive	1.16784872914228	heavy_exercise
957	123350	active	-0.436760301290284	heavy_exercise
958	123350	inactive	-0.432227418872795	heavy_exercise
959	123376	active	2.42416911343728	heavy_exercise
960	123376	inactive	-1.77701827221376	heavy_exercise
961	123498	active	0.54576646214959	heavy_exercise
962	123498	inactive	-1.02345062853106	heavy_exercise
963	124113	active	-1.00763478546906	heavy_exercise
964	124113	inactive	0.388840489393512	heavy_exercise
965	124199	active	-1.41115598554952	heavy_exercise
966	124199	inactive	-1.90825422587505	heavy_exercise
967	124362	active	-0.079020607020623	heavy_exercise
968	124362	inactive	-0.259855542136101	heavy_exercise
969	124480	active	-1.03995849535179	heavy_exercise
970	124480	inactive	-0.385923448626905	heavy_exercise
971	124644	active	-0.214417295924489	heavy_exercise
972	124644	inactive	0.078619424950658	heavy_exercise
973	124648	active	0.0463633287060879	heavy_exercise
974	124648	inactive	-1.56613384973416	heavy_exercise
975	124738	active	-4.47425637966181	heavy_exercise
976	124738	inactive	-0.807180806583219	heavy_exercise
977	124818	active	1.46081519445322	heavy_exercise
978	124818	inactive	1.47148670682362	heavy_exercise
979	124931	active	-5.23974341689566	heavy_exercise
980	124931	inactive	0.117611070773478	heavy_exercise
981	124987	active	1.7930047249133	heavy_exercise
982	124987	inactive	-0.391619648817622	heavy_exercise
983	125207	active	1.81002846024109	heavy_exercise
984	125207	inactive	0.086285016900728	heavy_exercise
985	125671	active	-3.12872754977481	heavy_exercise
986	125671	inactive	-1.56922209101622	heavy_exercise
987	125753	active	0.450403977020792	heavy_exercise
988	125753	inactive	4.08738692871846	heavy_exercise
989	125794	active	-1.85471844044347	heavy_exercise
990	125794	inactive	-0.728060564448621	heavy_exercise
991	125878	active	-2.51140853634963	heavy_exercise
992	125878	inactive	-2.371185429908	heavy_exercise
993	126005	active	2.69765127541656	heavy_exercise
994	126005	inactive	1.62192603835717	heavy_exercise
995	126462	active	-0.632663923789992	heavy_exercise
996	126462	inactive	-5.9074600121883	heavy_exercise
997	126464	active	0.749324198293769	heavy_exercise
998	126464	inactive	-4.66504162574035	heavy_exercise
999	126669	active	-1.66239536208668	heavy_exercise
1000	126669	inactive	-0.740209504738061	heavy_exercise
1001	127055	active	1.44485263183856	heavy_exercise
1002	127055	inactive	2.31883265297542	heavy_exercise
1003	127070	active	-0.163390143410507	heavy_exercise
1004	127070	inactive	-1.06624901969629	heavy_exercise
1005	127089	active	-4.49932902417805	heavy_exercise
1006	127089	inactive	-1.18147601923124	heavy_exercise
1007	127093	active	0.952316019412981	heavy_exercise
1008	127093	inactive	0.353547908429598	heavy_exercise
1009	127231	active	0.0348425940272288	heavy_exercise
1010	127231	inactive	0.233902445214028	heavy_exercise
1011	127824	active	-1.107547328341	heavy_exercise
1012	127824	inactive	0	heavy_exercise
1013	128133	active	0.889019204340345	heavy_exercise
1014	128133	inactive	0.171790671425207	heavy_exercise
1015	128144	active	0.0698993110950995	heavy_exercise
1016	128144	inactive	-1.06459846721681	heavy_exercise
1017	128153	active	-1.79516960077908	heavy_exercise
1018	128153	inactive	-0.449633521686211	heavy_exercise
1019	128201	active	-0.495535825167036	heavy_exercise
1020	128201	inactive	0.600550584388696	heavy_exercise
1021	128203	active	-1.11549747734889	heavy_exercise
1022	128203	inactive	0.0996644163004247	heavy_exercise
1023	128228	active	-2.46961652657294	heavy_exercise
1024	128228	inactive	-2.1258186698532	heavy_exercise
1025	128246	active	2.81732126153402	heavy_exercise
1026	128246	inactive	1.41466757916461	heavy_exercise
1027	128286	active	-1.15471130560054	heavy_exercise
1028	128286	inactive	1.07163273129413	heavy_exercise
1029	128300	active	0.134197061293697	heavy_exercise
1030	128300	inactive	0.214166309551375	heavy_exercise
1031	128329	active	-0.0797802170908888	heavy_exercise
1032	128329	inactive	1.27496030292571	heavy_exercise
1033	128360	active	7.31630289314664	heavy_exercise
1034	128360	inactive	-1.4885827807556	heavy_exercise
1035	128398	active	1.15863989114851	heavy_exercise
1036	128398	inactive	1.08844024455518	heavy_exercise
1037	128506	active	0	heavy_exercise
1038	128506	inactive	-1.62527068599091	heavy_exercise
1039	128642	active	1.1903783615541	heavy_exercise
1040	128642	inactive	3.65744874819281	heavy_exercise
1041	128648	active	-1.58098287208135	heavy_exercise
1042	128648	inactive	-1.73332908416914	heavy_exercise
1043	128889	active	-1.33072204684484	heavy_exercise
1044	128889	inactive	1.22096349641279	heavy_exercise
1045	128921	active	-2.30758006599711	heavy_exercise
1046	128921	inactive	-0.0731421459362527	heavy_exercise
1047	128968	active	-1.69214285294341	heavy_exercise
1048	128968	inactive	1.3072692839549	heavy_exercise
1049	128990	active	-1.75379606279002	heavy_exercise
1050	128990	inactive	1.21179246905037	heavy_exercise
1051	129105	active	1.23927925839005	heavy_exercise
1052	129105	inactive	0.94335910313563	heavy_exercise
1053	129432	active	-0.587237608264511	heavy_exercise
1054	129432	inactive	-2.24194933530154	heavy_exercise
1055	130038	active	-0.841955974611182	heavy_exercise
1056	130038	inactive	-0.429497341552284	heavy_exercise
1057	130700	active	-5.388908979676	heavy_exercise
1058	130700	inactive	-4.02533995966347	heavy_exercise
1059	130831	active	-1.88974498380849	heavy_exercise
1060	130831	inactive	0.337010784675001	heavy_exercise
1061	130867	active	2.22446725722243	heavy_exercise
1062	130867	inactive	-0.694419773986292	heavy_exercise
1063	130897	active	-2.4901167851233	heavy_exercise
1064	130897	inactive	-0.528274863465863	heavy_exercise
1065	131037	active	-2.42466971295062	heavy_exercise
1066	131037	inactive	-5.49334686692068	heavy_exercise
1067	132125	active	-7.18018895333848	heavy_exercise
1068	132125	inactive	-0.270261531889822	heavy_exercise
1069	132253	active	-0.966191583392556	heavy_exercise
1070	132253	inactive	0.91923843099167	heavy_exercise
1071	132355	active	1.29470965449762	heavy_exercise
1072	132355	inactive	0.56345536140966	heavy_exercise
1073	132514	active	-0.813122150272156	heavy_exercise
1074	132514	inactive	-0.772104204750744	heavy_exercise
1075	132683	active	-2.48656890078501	heavy_exercise
1076	132683	inactive	-0.135741124263373	heavy_exercise
1077	132946	active	-1.00892266105276	heavy_exercise
1078	132946	inactive	-0.00937527898630569	heavy_exercise
1079	133061	active	1.5611532947004	heavy_exercise
1080	133061	inactive	-4.08400326474722	heavy_exercise
1081	133299	active	-2.57139567939732	heavy_exercise
1082	133299	inactive	0.0384460230526939	heavy_exercise
1083	133505	active	-0.715534793918788	heavy_exercise
1084	133505	inactive	2.26834260301325	heavy_exercise
1085	133971	active	-0.186017110018979	heavy_exercise
1086	133971	inactive	-1.62432584777295	heavy_exercise
1087	134123	active	-4.1395581639613	heavy_exercise
1088	134123	inactive	-0.641072147502426	heavy_exercise
1089	134329	active	-0.544448865642824	heavy_exercise
1090	134329	inactive	-0.494964014826374	heavy_exercise
1091	134668	active	3.46177396059686	heavy_exercise
1092	134668	inactive	0.0359063986930801	heavy_exercise
1093	134790	active	-1.73809064716939	heavy_exercise
1094	134790	inactive	6.99414024086843	heavy_exercise
1095	135164	active	-0.15229076034928	heavy_exercise
1096	135164	inactive	-0.227408170695933	heavy_exercise
1097	135894	active	-0.725951860103287	heavy_exercise
1098	135894	inactive	0.237873874954951	heavy_exercise
1099	136037	active	1.43126445157755	heavy_exercise
1100	136037	inactive	0.124767384513439	heavy_exercise
1101	136312	active	0.810323609188868	heavy_exercise
1102	136312	inactive	0.536631925256749	heavy_exercise
1103	136588	active	-1.98490117224979	heavy_exercise
1104	136588	inactive	-1.63385621594364	heavy_exercise
1105	136776	active	-2.09900299058524	heavy_exercise
1106	136776	inactive	0.266634069011363	heavy_exercise
1107	136882	active	0	heavy_exercise
1108	136882	inactive	0	heavy_exercise
1109	137076	active	-3.1117575845998	heavy_exercise
1110	137076	inactive	-1.07659532375092	heavy_exercise
1111	137129	active	0.0599960630762908	heavy_exercise
1112	137129	inactive	-0.248026768667337	heavy_exercise
1113	137305	active	0.282998477381543	heavy_exercise
1114	137305	inactive	1.17222392651999	heavy_exercise
1115	137373	active	-0.169665797988014	heavy_exercise
1116	137373	inactive	0.301071703545302	heavy_exercise
1117	137502	active	-0.73882999083096	heavy_exercise
1118	137502	inactive	-0.723646460425249	heavy_exercise
1119	137788	active	0.536827347764942	heavy_exercise
1120	137788	inactive	-0.0126296577348264	heavy_exercise
1121	137840	active	-0.711811701464499	heavy_exercise
1122	137840	inactive	-0.77306404559831	heavy_exercise
1123	137915	active	-0.683663299697373	heavy_exercise
1124	137915	inactive	1.42416282673374	heavy_exercise
1125	137920	active	0	heavy_exercise
1126	137920	inactive	0	heavy_exercise
1127	137991	active	-2.34996533818477	heavy_exercise
1128	137991	inactive	-0.0600630504866769	heavy_exercise
1129	138063	active	-0.349631558511743	heavy_exercise
1130	138063	inactive	-0.872124284804006	heavy_exercise
1131	138156	active	-0.902115195106057	heavy_exercise
1132	138156	inactive	2.78552057547848	heavy_exercise
1133	138355	active	-0.684997921546296	heavy_exercise
1134	138355	inactive	-1.97143186570188	heavy_exercise
1135	138540	active	-2.67657590577022	heavy_exercise
1136	138540	inactive	0.00214691636303803	heavy_exercise
1137	138762	active	-5.91502316478413	heavy_exercise
1138	138762	inactive	-5.66306315150384	heavy_exercise
1139	138832	active	0.877176252251629	heavy_exercise
1140	138832	inactive	0.885348980680004	heavy_exercise
1141	138946	active	2.51647724105535	heavy_exercise
1142	138946	inactive	2.2324787446048	heavy_exercise
1143	139069	active	-8.03855695081102	heavy_exercise
1144	139069	inactive	-3.08960919839847	heavy_exercise
1145	139208	active	-2.54387433202117	heavy_exercise
1146	139208	inactive	-1.70305682884061	heavy_exercise
1147	139240	active	-2.8228989026549	heavy_exercise
1148	139240	inactive	3.67795156644422	heavy_exercise
1149	139323	active	0.877176252251629	heavy_exercise
1150	139323	inactive	0.885348980680004	heavy_exercise
1151	139350	active	-1.16543611003401	heavy_exercise
1152	139350	inactive	-1.86340647639661	heavy_exercise
1153	139684	active	-9.10540569412484	heavy_exercise
1154	139684	inactive	-0.3600708696026	heavy_exercise
1155	140124	active	1.21553634971652	heavy_exercise
1156	140124	inactive	0.207173535710434	heavy_exercise
1157	140340	active	-2.53582056086263	heavy_exercise
1158	140340	inactive	-0.77677719634427	heavy_exercise
1159	140484	active	-2.72947665383052	heavy_exercise
1160	140484	inactive	1.437549044613	heavy_exercise
1161	140584	active	-1.27578301760186	heavy_exercise
1162	140584	inactive	2.88824108246373	heavy_exercise
1163	140767	active	-0.951179551221333	heavy_exercise
1164	140767	inactive	-2.87242248550367	heavy_exercise
1165	140795	active	-1.44551360709062	heavy_exercise
1166	140795	inactive	7.87259815211611	heavy_exercise
1167	140860	active	-4.13615180243373	heavy_exercise
1168	140860	inactive	0.887698767273371	heavy_exercise
1169	140961	active	-2.91765493269666	heavy_exercise
1170	140961	inactive	0.204158845648094	heavy_exercise
1171	141043	active	-1.12213244602011	heavy_exercise
1172	141043	inactive	-2.07167371941095	heavy_exercise
1173	141148	active	-1.18212319006153	heavy_exercise
1174	141148	inactive	1.55118406004496	heavy_exercise
1175	141670	active	-5.70031679924696	heavy_exercise
1176	141670	inactive	-3.64346701694549	heavy_exercise
1177	141702	active	-0.554811111306578	heavy_exercise
1178	141702	inactive	-3.93579681417648	heavy_exercise
1179	141841	active	-3.02242253676492	heavy_exercise
1180	141841	inactive	1.28314951167468	heavy_exercise
1181	141938	active	1.58551174244147	heavy_exercise
1182	141938	inactive	0.318629655704725	heavy_exercise
1183	142001	active	-0.464680197783512	heavy_exercise
1184	142001	inactive	-0.462770789485654	heavy_exercise
1185	142074	active	4.01630745480694	heavy_exercise
1186	142074	inactive	0.0704470505354438	heavy_exercise
1187	142104	active	0.438106370861955	heavy_exercise
1188	142104	inactive	1.0485186716849	heavy_exercise
1189	142134	active	-3.51862771733316	heavy_exercise
1190	142134	inactive	4.76564916147007	heavy_exercise
1191	142475	active	-1.61035476002691	heavy_exercise
1192	142475	inactive	-0.120398741116146	heavy_exercise
1193	142565	active	4.31395877215216	heavy_exercise
1194	142565	inactive	1.57236726865235	heavy_exercise
1195	142627	active	0.537277765518584	heavy_exercise
1196	142627	inactive	-0.269544983925046	heavy_exercise
1197	143113	active	-5.1049827698798	heavy_exercise
1198	143113	inactive	1.38598519828164	heavy_exercise
1199	143577	active	0.00536999825659531	heavy_exercise
1200	143577	inactive	0	heavy_exercise
1201	143803	active	-4.18122525664702	heavy_exercise
1202	143803	inactive	-1.63601326829813	heavy_exercise
1203	143853	active	-1.65328534770412	heavy_exercise
1204	143853	inactive	-1.26384657054073	heavy_exercise
1205	143882	active	0.628688345992835	heavy_exercise
1206	143882	inactive	0.777056508848668	heavy_exercise
1207	143885	active	0.706398479251909	heavy_exercise
1208	143885	inactive	0.979067491539073	heavy_exercise
1209	144098	active	9.42430957751647	heavy_exercise
1210	144098	inactive	0.700939631693164	heavy_exercise
1211	144190	active	-2.25014112231524	heavy_exercise
1212	144190	inactive	-0.785917244918072	heavy_exercise
1213	144194	active	3.67722746031789	heavy_exercise
1214	144194	inactive	0.51240477662248	heavy_exercise
1215	144233	active	-0.482211258129303	heavy_exercise
1216	144233	inactive	0.938030048414512	heavy_exercise
1217	144272	active	-1.20896530287904	heavy_exercise
1218	144272	inactive	-0.593218966310324	heavy_exercise
1219	144274	active	-1.04858559360222	heavy_exercise
1220	144274	inactive	-0.0617727598095909	heavy_exercise
1221	144440	active	-0.775611510183914	heavy_exercise
1222	144440	inactive	0.431505825302251	heavy_exercise
1223	144549	active	0.0600053456653113	heavy_exercise
1224	144549	inactive	-0.565157768934112	heavy_exercise
1225	144552	active	-0.0114197442623418	heavy_exercise
1226	144552	inactive	-1.65288188465724	heavy_exercise
1227	144561	active	-5.26683618323498	heavy_exercise
1228	144561	inactive	0.624766534993379	heavy_exercise
1229	144569	active	-2.09650190233835	heavy_exercise
1230	144569	inactive	-0.277225386341989	heavy_exercise
1231	144595	active	0.200160009906675	heavy_exercise
1232	144595	inactive	0.0322951795450792	heavy_exercise
1233	144609	active	1.39382771454256	heavy_exercise
1234	144609	inactive	1.06618639673352	heavy_exercise
1235	144614	active	-4.76917897466401	heavy_exercise
1236	144614	inactive	0.71048641658708	heavy_exercise
1237	144648	active	-1.64079479086155	heavy_exercise
1238	144648	inactive	-2.11547271462203	heavy_exercise
1239	144747	active	-3.16781130651832	heavy_exercise
1240	144747	inactive	2.69313804551201	heavy_exercise
1241	144818	active	2.27286334911731	heavy_exercise
1242	144818	inactive	0.218305371268975	heavy_exercise
1243	144937	active	-3.78036558992078	heavy_exercise
1244	144937	inactive	2.14127652561895	heavy_exercise
1245	145024	active	-4.70726901653795	heavy_exercise
1246	145024	inactive	5.58483289856343	heavy_exercise
1247	145301	active	-2.85185124131613	heavy_exercise
1248	145301	inactive	1.11886024952457	heavy_exercise
1249	145339	active	-1.13021195201187	heavy_exercise
1250	145339	inactive	-1.48908264989478	heavy_exercise
1251	145661	active	-5.86696999903798	heavy_exercise
1252	145661	inactive	-0.0255418011362854	heavy_exercise
1253	145699	active	-2.01620331464587	heavy_exercise
1254	145699	inactive	-3.81914938094294	heavy_exercise
1255	145791	active	-0.04875026791854	heavy_exercise
1256	145791	inactive	-2.53798119428982	heavy_exercise
1257	145873	active	-2.38863353054775	heavy_exercise
1258	145873	inactive	-0.191636241924375	heavy_exercise
1259	146038	active	2.43491698097134	heavy_exercise
1260	146038	inactive	1.27104505556326	heavy_exercise
1261	146477	active	-3.46149309638783	heavy_exercise
1262	146477	inactive	-2.09660139175692	heavy_exercise
1263	146495	active	-0.380021852220694	heavy_exercise
1264	146495	inactive	-0.385120956307494	heavy_exercise
1265	146529	active	1.9243095512654	heavy_exercise
1266	146529	inactive	0.425717674727518	heavy_exercise
1267	146895	active	-1.34612926838856	heavy_exercise
1268	146895	inactive	-0.0421539900629699	heavy_exercise
1269	147094	active	-3.94499944795255	heavy_exercise
1270	147094	inactive	-7.86461346729426	heavy_exercise
1271	147628	active	-2.88292555564392	heavy_exercise
1272	147628	inactive	-2.41191458313938	heavy_exercise
1273	147707	active	-0.35780746466915	heavy_exercise
1274	147707	inactive	-0.170659069787356	heavy_exercise
1275	147725	active	0.33268009028664	heavy_exercise
1276	147725	inactive	-3.4686345217547	heavy_exercise
1277	147784	active	-4.32135811706984	heavy_exercise
1278	147784	inactive	8.62208332725148	heavy_exercise
1279	148293	active	0.814545458007183	heavy_exercise
1280	148293	inactive	-1.44903879653441	heavy_exercise
1281	148852	active	3.22703260721834	heavy_exercise
1282	148852	inactive	0.053425744398436	heavy_exercise
1283	148954	active	-2.9646338218154	heavy_exercise
1284	148954	inactive	-1.72693127027153	heavy_exercise
1285	149248	active	-2.22525803062582	heavy_exercise
1286	149248	inactive	0.250201300553804	heavy_exercise
1287	150321	active	-1.02886769631663	heavy_exercise
1288	150321	inactive	-1.078114284598	heavy_exercise
1289	150405	active	0.892584762511477	heavy_exercise
1290	150405	inactive	2.04845295422521	heavy_exercise
1291	150437	active	-0.864778189844799	heavy_exercise
1292	150437	inactive	-0.221298323232691	heavy_exercise
1293	150452	active	-2.21876592869507	heavy_exercise
1294	150452	inactive	-2.12625776414543	heavy_exercise
1295	150480	active	0.710208971335755	heavy_exercise
1296	150480	inactive	1.28919879080369	heavy_exercise
1297	150491	active	0.182096713756578	heavy_exercise
1298	150491	inactive	1.02259374005212	heavy_exercise
1299	150850	active	0.495137788146571	heavy_exercise
1300	150850	inactive	-0.998810998143505	heavy_exercise
1301	151492	active	-3.61225015282948	heavy_exercise
1302	151492	inactive	-0.646228234045093	heavy_exercise
1303	151504	active	-3.95525066768085	heavy_exercise
1304	151504	inactive	3.17400837721771	heavy_exercise
1305	152019	active	0.144732512404376	heavy_exercise
1306	152019	inactive	0.229441466665096	heavy_exercise
1307	152151	active	-1.93554636611239	heavy_exercise
1308	152151	inactive	-0.593690150610454	heavy_exercise
1309	152292	active	-1.99522091538165	heavy_exercise
1310	152292	inactive	0.443193617232252	heavy_exercise
1311	152336	active	-3.58351072868546	heavy_exercise
1312	152336	inactive	-0.833270413860965	heavy_exercise
1313	152354	active	-1.97949135008274	heavy_exercise
1314	152354	inactive	-1.78263506238393	heavy_exercise
1315	152396	active	3.59645066564576	heavy_exercise
1316	152396	inactive	3.36415231713584	heavy_exercise
1317	152955	active	-1.59212341605505	heavy_exercise
1318	152955	inactive	-2.04273616755092	heavy_exercise
1319	153552	active	-2.16674683395996	heavy_exercise
1320	153552	inactive	0.339444544220227	heavy_exercise
1321	153600	active	-0.757567814446154	heavy_exercise
1322	153600	inactive	1.84173681083923	heavy_exercise
1323	153830	active	1.35641241727538	heavy_exercise
1324	153830	inactive	-0.979592198944551	heavy_exercise
1325	154108	active	-0.856849226025272	heavy_exercise
1326	154108	inactive	-0.872690151085283	heavy_exercise
1327	154313	active	1.81488875736846	heavy_exercise
1328	154313	inactive	0.973382739935752	heavy_exercise
1329	154894	active	0.639622732484325	heavy_exercise
1330	154894	inactive	1.25924358143173	heavy_exercise
1331	154912	active	0.519702681131065	heavy_exercise
1332	154912	inactive	1.47283441517124	heavy_exercise
1333	155108	active	-0.0912965826869323	heavy_exercise
1334	155108	inactive	-0.678425950016801	heavy_exercise
1335	155143	active	0.475976081365264	heavy_exercise
1336	155143	inactive	-1.09841284202302	heavy_exercise
1337	155463	active	0.378886099336122	heavy_exercise
1338	155463	inactive	2.49792252713471	heavy_exercise
1339	155468	active	0.378886099336122	heavy_exercise
1340	155468	inactive	2.44472178743582	heavy_exercise
1341	155701	active	-6.26949443016442	heavy_exercise
1342	155701	inactive	-3.19273108808403	heavy_exercise
1343	155743	active	-7.87325939907134	heavy_exercise
1344	155743	inactive	-1.7844788346638	heavy_exercise
1345	155865	active	2.1919146849367	heavy_exercise
1346	155865	inactive	-0.117879308774008	heavy_exercise
1347	156130	active	-0.738387484405952	heavy_exercise
1348	156130	inactive	0.10992862807207	heavy_exercise
1349	156132	active	-0.738387484405952	heavy_exercise
1350	156132	inactive	0.10992862807207	heavy_exercise
1351	156245	active	-3.9240633262595	heavy_exercise
1352	156245	inactive	-1.78688428178065	heavy_exercise
1353	156372	active	-1.30432371481919	heavy_exercise
1354	156372	inactive	-0.909091613133523	heavy_exercise
1355	156419	active	-1.61781280944515	heavy_exercise
1356	156419	inactive	-1.34297759794915	heavy_exercise
1357	156788	active	-2.23805854140798	heavy_exercise
1358	156788	inactive	-3.17225194036453	heavy_exercise
1359	156917	active	-2.33498060006739	heavy_exercise
1360	156917	inactive	1.57011498769299	heavy_exercise
1361	156948	active	0.75213409377363	heavy_exercise
1362	156948	inactive	4.81268426987528	heavy_exercise
1363	156956	active	-4.87472143281192	heavy_exercise
1364	156956	inactive	-1.35422590846621	heavy_exercise
1365	156975	active	0.0240488312134629	heavy_exercise
1366	156975	inactive	-4.97359338327808	heavy_exercise
1367	157149	active	-6.73798667147013	heavy_exercise
1368	157149	inactive	-3.96617178680173	heavy_exercise
1369	157221	active	-3.4830889160734	heavy_exercise
1370	157221	inactive	-1.34086199375024	heavy_exercise
1371	157271	active	-3.3133036590737	heavy_exercise
1372	157271	inactive	-2.15135626948669	heavy_exercise
1373	157803	active	0.813973873953449	heavy_exercise
1374	157803	inactive	7.03457618341718	heavy_exercise
1375	157935	active	-1.48103750564114	heavy_exercise
1376	157935	inactive	-2.52643848427682	heavy_exercise
1377	158004	active	-3.98164849511563	heavy_exercise
1378	158004	inactive	-2.76086726700727	heavy_exercise
1379	158306	active	-4.16873703760729	heavy_exercise
1380	158306	inactive	-0.0809311171384674	heavy_exercise
1381	158735	active	-0.819467675448796	heavy_exercise
1382	158735	inactive	-1.30004651588117	heavy_exercise
1383	158918	active	-5.63741201341564	heavy_exercise
1384	158918	inactive	-4.42498584029395	heavy_exercise
1385	159057	active	-1.67533585975581	heavy_exercise
1386	159057	inactive	0.499672294830795	heavy_exercise
1387	159502	active	-1.0015861209705	heavy_exercise
1388	159502	inactive	-2.17870785628181	heavy_exercise
1389	159558	active	-1.1590095183265	heavy_exercise
1390	159558	inactive	-2.16316162158528	heavy_exercise
1391	159636	active	-1.00961149472071	heavy_exercise
1392	159636	inactive	-1.01748151606009	heavy_exercise
1393	159650	active	-0.177867113975937	heavy_exercise
1394	159650	inactive	-1.77062773454955	heavy_exercise
1395	159653	active	-3.51243427413636	heavy_exercise
1396	159653	inactive	-3.97694223418698	heavy_exercise
1397	159661	active	1.03102234030681	heavy_exercise
1398	159661	inactive	2.12389301822936	heavy_exercise
1399	159698	active	-1.2484527613684	heavy_exercise
1400	159698	inactive	-3.20664777668703	heavy_exercise
1401	159809	active	-2.49103136405888	heavy_exercise
1402	159809	inactive	-4.52747376292722	heavy_exercise
1403	159859	active	-2.27087508237328	heavy_exercise
1404	159859	inactive	-1.67942686467409	heavy_exercise
1405	159941	active	-1.7914466863209	heavy_exercise
1406	159941	inactive	-2.90413948599847	heavy_exercise
1407	159945	active	-4.27890981828137	heavy_exercise
1408	159945	inactive	-1.19919512154166	heavy_exercise
1409	160084	active	0.48197097155645	heavy_exercise
1410	160084	inactive	0.696450780283776	heavy_exercise
1411	160191	active	0.734819572958467	heavy_exercise
1412	160191	inactive	0.723451416014357	heavy_exercise
1413	160292	active	0.0349434008761744	heavy_exercise
1414	160292	inactive	0.850973084844411	heavy_exercise
1415	160340	active	-0.990988777752544	heavy_exercise
1416	160340	inactive	1.5082660455063	heavy_exercise
1417	160657	active	2.04216616720727	heavy_exercise
1418	160657	inactive	1.99409641559301	heavy_exercise
1419	160959	active	0.864712812617426	heavy_exercise
1420	160959	inactive	4.57293144747715	heavy_exercise
1421	161038	active	-0.5189012360385	heavy_exercise
1422	161038	inactive	2.98669928975281	heavy_exercise
1423	161263	active	-2.24009102594546	heavy_exercise
1424	161263	inactive	-1.00451785839844	heavy_exercise
1425	161296	active	-1.72366258238233	heavy_exercise
1426	161296	inactive	-0.656370289625334	heavy_exercise
1427	161450	active	1.73178622900037	heavy_exercise
1428	161450	inactive	-0.131666804095989	heavy_exercise
1429	161532	active	0.156750439557805	heavy_exercise
1430	161532	inactive	-6.21935200463462	heavy_exercise
1431	161538	active	-8.61172809347392	heavy_exercise
1432	161538	inactive	2.63531549001673	heavy_exercise
1433	161599	active	0.457995673350024	heavy_exercise
1434	161599	inactive	-1.21344502906184	heavy_exercise
1435	162774	active	-1.55033638696545	heavy_exercise
1436	162774	inactive	1.75549298287199	heavy_exercise
1437	162909	active	-1.12093296697944	heavy_exercise
1438	162909	inactive	-2.20079745361846	heavy_exercise
1439	163036	active	-1.18218318309469	heavy_exercise
1440	163036	inactive	-0.802758464777849	heavy_exercise
1441	163058	active	-1.68143269080676	heavy_exercise
1442	163058	inactive	-0.448377156992805	heavy_exercise
1443	163066	active	-2.47796810018302	heavy_exercise
1444	163066	inactive	0.739143685072133	heavy_exercise
1445	163152	active	-3.13132916811885	heavy_exercise
1446	163152	inactive	0	heavy_exercise
1447	163238	active	-2.87892270119561	heavy_exercise
1448	163238	inactive	0.767487471184532	heavy_exercise
1449	163312	active	-1.5903014292231	heavy_exercise
1450	163312	inactive	0.92755103475516	heavy_exercise
1451	163942	active	-0.18902427804983	heavy_exercise
1452	163942	inactive	-0.800465214547274	heavy_exercise
1453	164052	active	-0.23140632735684	heavy_exercise
1454	164052	inactive	-0.737698669163227	heavy_exercise
1455	164827	active	0.388924198598834	heavy_exercise
1456	164827	inactive	-1.61318055686555	heavy_exercise
1457	169352	active	-2.50769532445282	heavy_exercise
1458	169352	inactive	0.0223964014421287	heavy_exercise
1459	169801	active	-2.11653311681861	heavy_exercise
1460	169801	inactive	-3.56441811406391	heavy_exercise
1461	170257	active	0.129903692409219	heavy_exercise
1462	170257	inactive	0.968183848316355	heavy_exercise
1463	170291	active	-0.649684516405633	heavy_exercise
1464	170291	inactive	-1.15951521352594	heavy_exercise
1465	170950	active	-2.93067668442159	heavy_exercise
1466	170950	inactive	-2.15739772201878	heavy_exercise
1467	171433	active	-0.837686859595373	heavy_exercise
1468	171433	inactive	2.79478818031423	heavy_exercise
1469	173205	active	-0.257178764160591	heavy_exercise
1470	173205	inactive	-1.39282299015682	heavy_exercise
1471	173763	active	-4.3678149708984	heavy_exercise
1472	173763	inactive	-2.74687239931068	heavy_exercise
1473	174058	active	-2.89136796768034	heavy_exercise
1474	174058	inactive	-2.7179552654763	heavy_exercise
1475	174310	active	-0.256286112422851	heavy_exercise
1476	174310	inactive	-0.392030789887684	heavy_exercise
1477	174341	active	-3.57141340421061	heavy_exercise
1478	174341	inactive	2.0033313399267	heavy_exercise
1479	174516	active	-0.475431454751182	heavy_exercise
1480	174516	inactive	-1.42479440482746	heavy_exercise
1481	174798	active	0.0914262122547529	heavy_exercise
1482	174798	inactive	-0.417631951770295	heavy_exercise
1483	175200	active	-2.96737716196105	heavy_exercise
1484	175200	inactive	0.548632691264346	heavy_exercise
1485	175357	active	4.29878873399101	heavy_exercise
1486	175357	inactive	3.83748407038178	heavy_exercise
1487	175758	active	-0.241389110606905	heavy_exercise
1488	175758	inactive	-1.47375722319691	heavy_exercise
1489	177442	active	-0.00906701031024226	heavy_exercise
1490	177442	inactive	-1.3989161004306	heavy_exercise
1491	178279	active	-3.26036602023213	heavy_exercise
1492	178279	inactive	-6.84632898290603	heavy_exercise
1493	178909	active	-1.4262906375143	heavy_exercise
1494	178909	inactive	-3.30221698147969	heavy_exercise
1495	179983	active	-0.0298486626606515	heavy_exercise
1496	179983	inactive	-0.715658225363952	heavy_exercise
1497	180035	active	-4.845479395229	heavy_exercise
1498	180035	inactive	-2.24792651391247	heavy_exercise
1499	181037	active	-1.60059453626023	heavy_exercise
1500	181037	inactive	-2.25384331735406	heavy_exercise
1501	181120	active	-2.80848231510429	heavy_exercise
1502	181120	inactive	-0.498380377941838	heavy_exercise
1503	181131	active	0.267507693694033	heavy_exercise
1504	181131	inactive	3.46738921524586	heavy_exercise
1505	181209	active	-0.0733666166285411	heavy_exercise
1506	181209	inactive	1.2532462825749	heavy_exercise
1507	181507	active	-3.29217133992565	heavy_exercise
1508	181507	inactive	6.04205778692944	heavy_exercise
1509	182729	active	-4.95021085525132	heavy_exercise
1510	182729	inactive	-0.178365899081442	heavy_exercise
1511	183647	active	1.03375224791779	heavy_exercise
1512	183647	inactive	1.19054590698565	heavy_exercise
1513	184738	active	1.9013255998514	heavy_exercise
1514	184738	inactive	0	heavy_exercise
1515	184776	active	-0.500935508087629	heavy_exercise
1516	184776	inactive	-0.572917551485956	heavy_exercise
1517	185732	active	0.568566126523629	heavy_exercise
1518	185732	inactive	-0.315571673318754	heavy_exercise
1519	186268	active	0.548886612966663	heavy_exercise
1520	186268	inactive	0.813555980601684	heavy_exercise
1521	187540	active	2.71501888904055	heavy_exercise
1522	187540	inactive	-1.8083350157336	heavy_exercise
1523	187701	active	1.17757509877533	heavy_exercise
1524	187701	inactive	-1.42441460219707	heavy_exercise
1525	188651	active	-8.56863751046732	heavy_exercise
1526	188651	inactive	-5.68691118188369	heavy_exercise
1527	189540	active	-1.80997132858013	heavy_exercise
1528	189540	inactive	-2.3883368956996	heavy_exercise
1529	189802	active	-0.148198979289146	heavy_exercise
1530	189802	inactive	-1.7274491476363	heavy_exercise
1531	190483	active	-3.08159671330306	heavy_exercise
1532	190483	inactive	-2.48842610032067	heavy_exercise
1533	190749	active	0.125855112125646	heavy_exercise
1534	190749	inactive	-0.837314216388376	heavy_exercise
1535	190984	active	-0.876347003739844	heavy_exercise
1536	190984	inactive	-0.855038384445796	heavy_exercise
1537	191064	active	1.45094956939596	heavy_exercise
1538	191064	inactive	4.14524655274976	heavy_exercise
1539	191181	active	-4.7707558409235	heavy_exercise
1540	191181	inactive	-3.96583081784093	heavy_exercise
1541	192279	active	-0.211332794852996	heavy_exercise
1542	192279	inactive	-3.34713453327044	heavy_exercise
1543	192374	active	-4.46819669606291	heavy_exercise
1544	192374	inactive	-4.79814365232762	heavy_exercise
1545	192395	active	-2.75396111596558	heavy_exercise
1546	192395	inactive	-2.19550139184009	heavy_exercise
1547	192671	active	-0.0498215300697859	heavy_exercise
1548	192671	inactive	0.328745851365033	heavy_exercise
1549	192934	active	2.7306094137221	heavy_exercise
1550	192934	inactive	-1.88516009772608	heavy_exercise
1551	193108	active	-1.81518521850386	heavy_exercise
1552	193108	inactive	-0.325421430933729	heavy_exercise
1553	193859	active	-6.50989543188113	heavy_exercise
1554	193859	inactive	-4.37319502055822	heavy_exercise
1555	195056	active	-2.8391815397252	heavy_exercise
1556	195056	inactive	1.40178405672462	heavy_exercise
1557	195464	active	-1.33005898422148	heavy_exercise
1558	195464	inactive	0.444787372725742	heavy_exercise
1559	195763	active	-1.02951358109842	heavy_exercise
1560	195763	inactive	-6.45984402838098	heavy_exercise
1561	195857	active	-1.5416228626046	heavy_exercise
1562	195857	inactive	-0.748941413105172	heavy_exercise
1563	196831	active	-3.81501125826085	heavy_exercise
1564	196831	inactive	-2.26102942204451	heavy_exercise
1565	199486	active	-4.37608286435364	heavy_exercise
1566	199486	inactive	-1.96214934538677	heavy_exercise
1567	200893	active	-3.83276315416192	heavy_exercise
1568	200893	inactive	-4.07834381196871	heavy_exercise
1569	201861	active	-0.538117244313335	heavy_exercise
1570	201861	inactive	-0.886603699000451	heavy_exercise
1571	201863	active	0.196050084705146	heavy_exercise
1572	201863	inactive	1.01192215123931	heavy_exercise
1573	203234	active	-3.61496922042112	heavy_exercise
1574	203234	inactive	3.07674612499039	heavy_exercise
1575	203343	active	-0.283298441379091	heavy_exercise
1576	203343	inactive	-0.153527970317071	heavy_exercise
1577	205401	active	-4.81458750496774	heavy_exercise
1578	205401	inactive	0.415684295781653	heavy_exercise
1579	205403	active	1.06897676333149	heavy_exercise
1580	205403	inactive	-0.250231054192479	heavy_exercise
1581	205404	active	-5.00752249071977	heavy_exercise
1582	205404	inactive	0.415684295781653	heavy_exercise
1583	205871	active	-1.86796814385782	heavy_exercise
1584	205871	inactive	-2.30937006172356	heavy_exercise
1585	205898	active	-5.77797638840054	heavy_exercise
1586	205898	inactive	-7.93335392366522	heavy_exercise
1587	206889	active	0.960413476344458	heavy_exercise
1588	206889	inactive	1.1371434667527	heavy_exercise
1589	207246	active	-3.59139583984177	heavy_exercise
1590	207246	inactive	-0.0849319895733733	heavy_exercise
1591	208846	active	-4.71800228821646	heavy_exercise
1592	208846	inactive	1.96247736813497	heavy_exercise
1593	210528	active	-3.27938123700327	heavy_exercise
1594	210528	inactive	-7.90198841883799	heavy_exercise
1595	212898	active	0.0894318905997348	heavy_exercise
1596	212898	inactive	0.0894566157683908	heavy_exercise
1597	217224	active	0.552798572890285	heavy_exercise
1598	217224	inactive	1.72569543894397	heavy_exercise
1599	229191	active	3.02493483947842	heavy_exercise
1600	229191	inactive	0.821040034979954	heavy_exercise
1601	21	active	0.449427615666181	food
1602	21	inactive	-2.00443016880549	food
1603	458	active	0.0655947566269004	food
1604	458	inactive	1.76424469058604	food
1605	488	active	0.214547039844448	food
1606	488	inactive	0.788412558552931	food
1607	1149	active	0.0792740267068292	food
1608	1149	inactive	0.0165632159314141	food
1609	1794	active	0.00190770473240656	food
1610	1794	inactive	1.05120334986272	food
1611	1822	active	-2.91273297172949	food
1612	1822	inactive	0.330396656682879	food
1613	2149	active	1.59764751353209	food
1614	2149	inactive	0.296406394910619	food
1615	2439	active	0.309693778693401	food
1616	2439	inactive	0.644582584326186	food
1617	2901	active	-1.3404226675525	food
1618	2901	inactive	3.44613325631914	food
1619	3093	active	1.61081509435047	food
1620	3093	inactive	0.466405161217184	food
1621	3168	active	0.635815917183707	food
1622	3168	inactive	-0.0124689106624527	food
1623	3404	active	-2.77107514400947	food
1624	3404	inactive	0.877051362047656	food
1625	3430	active	-2.13154904643182	food
1626	3430	inactive	0.508670142606791	food
1627	3504	active	0.00712316008960501	food
1628	3504	inactive	-0.907286546807729	food
1629	3551	active	-2.30070159077274	food
1630	3551	inactive	7.89847070084801	food
1631	3570	active	-0.814411102658453	food
1632	3570	inactive	2.63988143662929	food
1633	3650	active	-3.67760783481479	food
1634	3650	inactive	1.69806046428833	food
1635	3652	active	1.45592243983455	food
1636	3652	inactive	0.854058232218475	food
1637	3970	active	0.497455948314722	food
1638	3970	inactive	1.91448653929655	food
1639	3991	active	-1.69315938836257	food
1640	3991	inactive	0.452435173994141	food
1641	5227	active	-5.11112412804376	food
1642	5227	inactive	0.869485918097628	food
1643	5477	active	1.39478676254068	food
1644	5477	inactive	0.968076965181286	food
1645	5946	active	0.700579175336488	food
1646	5946	inactive	-5.40433884436815	food
1647	6384	active	-2.15794306703395	food
1648	6384	inactive	-0.284423844339251	food
1649	6459	active	0.875136964668006	food
1650	6459	inactive	0.205476312204066	food
1651	6591	active	-0.677048070412905	food
1652	6591	inactive	0.110627826934798	food
1653	6633	active	8.633549255051	food
1654	6633	inactive	-1.77343299922125	food
1655	6888	active	-0.698062663983712	food
1656	6888	inactive	-1.7109675989727	food
1657	7696	active	-1.86710091427961	food
1658	7696	inactive	0.0695234137856258	food
1659	7791	active	-1.5179784821487	food
1660	7791	inactive	5.01192050064131	food
1661	7982	active	-0.754303545875064	food
1662	7982	inactive	0.0579506253683114	food
1663	8735	active	0.877684690854551	food
1664	8735	inactive	-1.41822853432091	food
1665	9025	active	-1.19333008851047	food
1666	9025	inactive	-1.94781018675046	food
1667	9261	active	-9.28236889135392	food
1668	9261	inactive	-1.3440430093763	food
1669	9365	active	1.29517681579525	food
1670	9365	inactive	-0.117267702529789	food
1671	9468	active	2.81765129981501	food
1672	9468	inactive	-3.03029860424768	food
1673	9674	active	-1.72740329735898	food
1674	9674	inactive	-0.133129201890458	food
1675	9767	active	-3.1706224809673	food
1676	9767	inactive	2.44603590881582	food
1677	10174	active	-2.19300650670465	food
1678	10174	inactive	2.52855714825846	food
1679	10279	active	-0.33127208480565	food
1680	10279	inactive	-0.232288220162387	food
1681	10323	active	-7.36602747680361	food
1682	10323	inactive	-4.2341923957372	food
1683	10793	active	-5.14354705425532	food
1684	10793	inactive	0.115167268678978	food
1685	11072	active	-0.0878756265086627	food
1686	11072	inactive	-0.491046346753133	food
1687	11395	active	-2.5083723730515	food
1688	11395	inactive	-1.91793811884435	food
1689	11540	active	0.462838579769635	food
1690	11540	inactive	0.0042488963311591	food
1691	11634	active	0.678823253659714	food
1692	11634	inactive	1.69617818783011	food
1693	11821	active	-4.85224548137037	food
1694	11821	inactive	1.34453121278912	food
1695	12141	active	0.401720572068683	food
1696	12141	inactive	1.48946230258251	food
1697	12233	active	-9.81686936279352	food
1698	12233	inactive	6.05455949423205	food
1699	12829	active	0.550163828972622	food
1700	12829	inactive	3.97517181594936	food
1701	12912	active	-0.0755638955706872	food
1702	12912	inactive	-1.55496158486375	food
1703	12947	active	-4.04270903763802	food
1704	12947	inactive	0.0641656328870289	food
1705	13024	active	-0.776595868401707	food
1706	13024	inactive	1.19868444352751	food
1707	13461	active	-0.0119864822442495	food
1708	13461	inactive	0.667620278396151	food
1709	13644	active	-0.544845897750909	food
1710	13644	inactive	0.793246632920511	food
1711	13757	active	-0.313010581251076	food
1712	13757	inactive	-0.263562026518367	food
1713	13823	active	-0.843050052656464	food
1714	13823	inactive	0.403592125112328	food
1715	13852	active	3.41377342433126	food
1716	13852	inactive	2.09786336501942	food
1717	13867	active	1.98961388445631	food
1718	13867	inactive	0.385448764925895	food
1719	13938	active	0.420369338455977	food
1720	13938	inactive	0.396530445433942	food
1721	14427	active	-2.11004523855016	food
1722	14427	inactive	1.84783809753843	food
1723	14604	active	0.59675335685801	food
1724	14604	inactive	1.15954240625364	food
1725	15020	active	0	food
1726	15020	inactive	0	food
1727	15085	active	-0.529247843384412	food
1728	15085	inactive	1.36526810838615	food
1729	15370	active	-6.20816237850396	food
1730	15370	inactive	2.49291456915647	food
1731	15473	active	0.173611111111109	food
1732	15473	inactive	0.102355621114158	food
1733	15882	active	1.14012037963701	food
1734	15882	inactive	-0.610004066693831	food
1735	16349	active	2.72939080505358	food
1736	16349	inactive	0.863324179926457	food
1737	16568	active	1.12250260155796	food
1738	16568	inactive	0.440706186393255	food
1739	16575	active	0.309624751761107	food
1740	16575	inactive	0.309273635580544	food
1741	16693	active	-5.19872467294161	food
1742	16693	inactive	-3.50309001452249	food
1743	16785	active	-0.958758031711559	food
1744	16785	inactive	0.676810851477443	food
1745	17386	active	-0.889825888915089	food
1746	17386	inactive	0.792180162417725	food
1747	17455	active	-2.61437908496731	food
1748	17455	inactive	7.19999999999997	food
1749	17511	active	-0.0905436739263976	food
1750	17511	inactive	2.85100579484071	food
1751	17592	active	-2.1582680293012	food
1752	17592	inactive	1.39560907919416	food
1753	17836	active	-3.32283415963767	food
1754	17836	inactive	1.51021039439245	food
1755	17937	active	-1.17954645687019	food
1756	17937	inactive	-1.31381913256835	food
1757	17970	active	0.0693805936276845	food
1758	17970	inactive	0.668919114577036	food
1759	18143	active	0	food
1760	18143	inactive	0	food
1761	18179	active	-1.40938538969125	food
1762	18179	inactive	-2.22978627026797	food
1763	18183	active	-0.844499183106232	food
1764	18183	inactive	7.5820476512958	food
1765	18218	active	-2.50289446731074	food
1766	18218	inactive	0.00508913901208579	food
1767	18379	active	2.4553070371256	food
1768	18379	inactive	1.27557162458348	food
1769	18450	active	-0.603629438821637	food
1770	18450	inactive	1.05997807525357	food
1771	18785	active	3.21162194901438	food
1772	18785	inactive	-1.30405393910938	food
1773	18985	active	0.472107369270552	food
1774	18985	inactive	1.19225159733159	food
1775	19182	active	1.49432833607667	food
1776	19182	inactive	1.57746964684996	food
1777	19463	active	-0.0140186223408209	food
1778	19463	inactive	-0.427148409673055	food
1779	19902	active	-1.56634493552739	food
1780	19902	inactive	0.411045880917673	food
1781	20022	active	-0.395434340567992	food
1782	20022	inactive	1.86362637879504	food
1783	20096	active	-0.512760565331731	food
1784	20096	inactive	-0.672932434364034	food
1785	20555	active	-2.61127468033287	food
1786	20555	inactive	2.23593224436735	food
1787	20557	active	-0.0205782071621354	food
1788	20557	inactive	2.22471628931115	food
1789	21119	active	-2.69028630232646	food
1790	21119	inactive	-0.39882045828094	food
1791	21396	active	-5.08923401824158	food
1792	21396	inactive	-0.264929238036828	food
1793	21580	active	0.792766552973869	food
1794	21580	inactive	1.78784723893457	food
1795	21749	active	-0.305525654632842	food
1796	21749	inactive	1.71919769633345	food
1797	21831	active	0.74111083354152	food
1798	21831	inactive	1.11540256266183	food
1799	21904	active	2.16731292571735	food
1800	21904	inactive	3.70177812901404	food
1801	22045	active	-0.182705830396746	food
1802	22045	inactive	1.47153375748731	food
1803	22458	active	-1.13051676624668	food
1804	22458	inactive	1.94999419304203	food
1805	22502	active	0.426226344063496	food
1806	22502	inactive	0.425380657900719	food
1807	22545	active	-4.28527164474926	food
1808	22545	inactive	1.54159149763759	food
1809	22684	active	0.381094247758038	food
1810	22684	inactive	-0.379086125006172	food
1811	22793	active	-0.108375242436921	food
1812	22793	inactive	0	food
1813	22954	active	-6.24224802261036	food
1814	22954	inactive	-0.0217359960905381	food
1815	22970	active	-0.221708013904922	food
1816	22970	inactive	0.258379430775143	food
1817	23144	active	-2.93427170187392	food
1818	23144	inactive	-0.128608296673205	food
1819	23652	active	-0.350575181814021	food
1820	23652	inactive	0.0564304754672938	food
1821	24142	active	0.242863068415674	food
1822	24142	inactive	0.974330456344768	food
1823	24204	active	-1.10156103639724	food
1824	24204	inactive	-0.82519013618096	food
1825	24269	active	-2.09884723720453	food
1826	24269	inactive	-1.0075322388842	food
1827	24539	active	-3.2623197632433	food
1828	24539	inactive	0.978929892933298	food
1829	25232	active	-0.816629218460773	food
1830	25232	inactive	-0.819529308635629	food
1831	25476	active	-0.478883797045618	food
1832	25476	inactive	-1.42649077067564	food
1833	25698	active	-1.4212623076319	food
1834	25698	inactive	-0.677455497142055	food
1835	25877	active	-1.66050510487593	food
1836	25877	inactive	0.582549311943833	food
1837	26231	active	-0.894480678188762	food
1838	26231	inactive	-0.506174318536108	food
1839	26549	active	-0.837871805613706	food
1840	26549	inactive	4.78499159859458	food
1841	26797	active	-4.09113212195126	food
1842	26797	inactive	-0.595863629107053	food
1843	26943	active	0.535870956317345	food
1844	26943	inactive	0.992235440938968	food
1845	27173	active	-6.82376164099896	food
1846	27173	inactive	1.60472600805297	food
1847	27181	active	0.351007779036668	food
1848	27181	inactive	0.539454751886938	food
1849	27394	active	0	food
1850	27394	inactive	1.92552034895143	food
1851	27525	active	-0.389134633369809	food
1852	27525	inactive	0	food
1853	27547	active	-2.0082430891884	food
1854	27547	inactive	-1.08058861053673	food
1855	27549	active	0.0191776985813948	food
1856	27549	inactive	-1.08503208986318	food
1857	27800	active	-1.86198636889653	food
1858	27800	inactive	-1.92748136544336	food
1859	27822	active	1.15761577151803	food
1860	27822	inactive	1.45871194497975	food
1861	28066	active	-3.03762485734807	food
1862	28066	inactive	-1.30712962614828	food
1863	28452	active	-0.788160243034391	food
1864	28452	inactive	1.71197340708534	food
1865	29387	active	-3.33725632154707	food
1866	29387	inactive	-0.671623862963626	food
1867	29430	active	-2.98123632959262	food
1868	29430	inactive	-0.744986531476109	food
1869	29671	active	-6.19601750522837	food
1870	29671	inactive	0.934674627357318	food
1871	29917	active	-0.270445079512467	food
1872	29917	inactive	0.366286606737248	food
1873	29925	active	3.00643119264005	food
1874	29925	inactive	0.992992364446404	food
1875	30335	active	0.779565486946714	food
1876	30335	inactive	-0.069964266112779	food
1877	30343	active	0.258543220938732	food
1878	30343	inactive	1.00476732471707	food
1879	30403	active	-2.74207062938354	food
1880	30403	inactive	-0.1358945154284	food
1881	30707	active	4.24661067618722	food
1882	30707	inactive	2.06131007724651	food
1883	30773	active	-1.53489218299013	food
1884	30773	inactive	3.80868497399921	food
1885	31622	active	0.00426300776131232	food
1886	31622	inactive	0.00426299261832064	food
1887	31846	active	-0.938306357025565	food
1888	31846	inactive	0.0651890482398911	food
1889	32044	active	-5.46436791558817	food
1890	32044	inactive	3.29441953222717	food
1891	32940	active	-7.06945518485676	food
1892	32940	inactive	0.740203617011362	food
1893	33233	active	-1.97048449301539	food
1894	33233	inactive	-0.528797437358865	food
1895	33472	active	-2.96229802141099	food
1896	33472	inactive	-0.425378172276943	food
1897	33579	active	-1.23751807010742	food
1898	33579	inactive	0.762666181052256	food
1899	33914	active	-2.83305587258011	food
1900	33914	inactive	-1.22479484867589	food
1901	34456	active	-5.8518501389895	food
1902	34456	inactive	2.12625822473066	food
1903	34466	active	-2.17279839701069	food
1904	34466	inactive	0.591639513613814	food
1905	34657	active	-0.693542620248724	food
1906	34657	inactive	3.7443744923102	food
1907	34787	active	-0.486939380685094	food
1908	34787	inactive	-0.427943770491807	food
1909	34922	active	0.193039948886447	food
1910	34922	inactive	0.0436404597624559	food
1911	35082	active	-2.89868265620505	food
1912	35082	inactive	0.535216623361473	food
1913	35179	active	-4.69550412493154	food
1914	35179	inactive	-0.94043887147331	food
1915	35574	active	-0.598957180052705	food
1916	35574	inactive	-0.328197419967776	food
1917	35673	active	-1.75054527071379	food
1918	35673	inactive	2.71484857394823	food
1919	35725	active	0.625196654915647	food
1920	35725	inactive	-0.163704875515349	food
1921	36088	active	-0.793773408910477	food
1922	36088	inactive	1.12811271534402	food
1923	36371	active	-0.192558416045459	food
1924	36371	inactive	-1.09021401174463	food
1925	36836	active	-1.75877743231554	food
1926	36836	inactive	2.74809160305346	food
1927	37068	active	0.680266775927646	food
1928	37068	inactive	2.48103466606949	food
1929	37139	active	0.0784041829495997	food
1930	37139	inactive	1.08167247244252	food
1931	37230	active	-2.37120769858969	food
1932	37230	inactive	3.67904887776798	food
1933	37337	active	-0.866298096316566	food
1934	37337	inactive	-2.46679686091051	food
1935	37490	active	1.59859804888945	food
1936	37490	inactive	0.843407006326265	food
1937	37944	active	-4.71350874420564	food
1938	37944	inactive	2.10815315977837	food
1939	38124	active	0.697514756928558	food
1940	38124	inactive	2.27259782393706	food
1941	38320	active	-2.51544245925791	food
1942	38320	inactive	1.29278446748266	food
1943	38649	active	-4.91889135150503	food
1944	38649	inactive	9.20393993218156	food
1945	38682	active	-3.05544141970327	food
1946	38682	inactive	0.95215271608717	food
1947	39230	active	0.263957536550713	food
1948	39230	inactive	0.630601210447488	food
1949	39303	active	-0.293185599789987	food
1950	39303	inactive	-0.832135711001566	food
1951	39757	active	-0.152310576993281	food
1952	39757	inactive	-0.427637668114734	food
1953	39993	active	-0.480003568429961	food
1954	39993	inactive	2.81996242792372	food
1955	40308	active	2.05218414419643	food
1956	40308	inactive	3.16596952980015	food
1957	40413	active	-5.39524227641259	food
1958	40413	inactive	1.16503501067347	food
1959	40528	active	0.560658245958222	food
1960	40528	inactive	0.562867596255215	food
1961	40563	active	-3.74027824503772	food
1962	40563	inactive	2.55939683892438	food
1963	40779	active	-1.95968653693104	food
1964	40779	inactive	3.47560975609757	food
1965	40803	active	1.64893618734682	food
1966	40803	inactive	0.293387618276876	food
1967	40840	active	3.23277946159338	food
1968	40840	inactive	5.4854539692889	food
1969	40944	active	-0.405844155844152	food
1970	40944	inactive	-5.75692963752668	food
1971	41200	active	-8.09867216117215	food
1972	41200	inactive	-2.14005246300134	food
1973	41223	active	-7.45407914988216	food
1974	41223	inactive	0.765631646108037	food
1975	41237	active	0.271021722354159	food
1976	41237	inactive	0.573086719686682	food
1977	41652	active	0.231582915002142	food
1978	41652	inactive	0.530295217690387	food
1979	41703	active	-0.59691338097228	food
1980	41703	inactive	-0.549665646455196	food
1981	41882	active	3.49625390166033	food
1982	41882	inactive	0.710032061653687	food
1983	42167	active	-2.93456296406725	food
1984	42167	inactive	3.37903697446229	food
1985	42189	active	2.71106184821121	food
1986	42189	inactive	1.56640314420375	food
1987	42236	active	-2.99975765672505	food
1988	42236	inactive	2.27185116536237	food
1989	42266	active	-0.245304605317797	food
1990	42266	inactive	2.37762798382826	food
1991	42304	active	-1.11529216986443	food
1992	42304	inactive	-0.255449591280676	food
1993	42429	active	0.06874547364134	food
1994	42429	inactive	-1.27554028293633	food
1995	42567	active	1.76791707036153	food
1996	42567	inactive	-0.231009234041934	food
1997	42657	active	0	food
1998	42657	inactive	0.0263202932035767	food
1999	43014	active	-2.17303000486175	food
[truncated: 17,271 more rows]
