# Supplementary material for: Adherent Use of Digital Health Trackers Is Associated with Weight Loss
Source: PLoS One. 2016 Apr 6;11(4):e0152504. doi: 10.1371/journal.pone.0152504 (PMC4822791; doi:10.1371/journal.pone.0152504)
Supplement: S1 Data — This zip archive contains the data behind all figures and tables in CSV format. (ZIP) [file pone.0152504.s001.zip › csvs/model_predictions_weight_change_vs_logs_per_week_plot.csv]

	fit	lwr	upr	duration_quantile	gender	activity	logs_per_week
1	0.547598863364769	0.314553567785858	0.780644158943681	10	Male	Weight	0.01
2	0.269753004359385	0.0840096853545332	0.455496323364236	10	Male	Weight	0.03
3	0.140562037080754	-0.0233833693112552	0.304507443472763	10	Male	Weight	0.05
4	0.0554661223710957	-0.0942272560050747	0.205159500747266	10	Male	Weight	0.07
5	-0.00809285464600024	-0.147214493426545	0.131028784134544	10	Male	Weight	0.09
6	-0.0588437176510774	-0.189580373573131	0.0718929382709766	10	Male	Weight	0.11
7	-0.10109273136807	-0.224895242959405	0.0227097802232654	10	Male	Weight	0.13
8	-0.137283821924631	-0.255185814561742	-0.0193818292875196	10	Male	Weight	0.15
9	-0.168938356766973	-0.28171398341038	-0.0561627301235655	10	Male	Weight	0.17
10	-0.197068009465547	-0.305319031359192	-0.0888169875719017	10	Male	Weight	0.19
11	-0.222379736634289	-0.326587547272984	-0.118171925995594	10	Male	Weight	0.21
12	-0.245387063351398	-0.345945691437632	-0.144828435265163	10	Male	Weight	0.23
13	-0.266474789203261	-0.363712848315182	-0.169236730091341	10	Male	Weight	0.25
14	-0.285938713651385	-0.380134569492294	-0.191742857810476	10	Male	Weight	0.27
15	-0.304011128675365	-0.395403716040152	-0.212618541310577	10	Male	Weight	0.29
16	-0.320877790760765	-0.409674535589439	-0.232081045932091	10	Male	Weight	0.31
17	-0.336689576656462	-0.423072330820359	-0.250306822492565	10	Male	Weight	0.33
18	-0.35157070391292	-0.435700278991447	-0.267441128834393	10	Male	Weight	0.35
19	-0.365624663793187	-0.447644354097283	-0.283604973489091	10	Male	Weight	0.37
20	-0.378938590373455	-0.458976951893376	-0.298900228853534	10	Male	Weight	0.39
21	-0.391586535792519	-0.469759607538411	-0.313413464046627	10	Male	Weight	0.41
22	-0.403631964667353	-0.480045065465502	-0.327218863869204	10	Male	Weight	0.43
23	-0.415129680930016	-0.489878878364721	-0.340380483495311	10	Male	Weight	0.45
24	-0.426127335339552	-0.499300658252225	-0.35295401242688	10	Male	Weight	0.47
25	-0.436666618622578	-0.50834506668969	-0.364988170555467	10	Male	Weight	0.49
26	-0.446784215772358	-0.517042606813157	-0.376525824731558	10	Male	Weight	0.51
27	-0.456512576677822	-0.525420262943949	-0.387604890411694	10	Male	Weight	0.53
28	-0.465880543935093	-0.533502021676699	-0.398259066193486	10	Male	Weight	0.55
29	-0.474913868470932	-0.541309299858973	-0.408518437082891	10	Male	Weight	0.57
30	-0.483635636207502	-0.548861298737963	-0.418409973677041	10	Male	Weight	0.59
31	-0.492066623573065	-0.556175299049183	-0.427957948096948	10	Male	Weight	0.61
32	-0.500225595639674	-0.563266908483868	-0.43718428279548	10	Male	Weight	0.63
33	-0.508129557652085	-0.570150270468706	-0.446108844835465	10	Male	Weight	0.65
34	-0.515793968427243	-0.576838241295636	-0.454749695558849	10	Male	Weight	0.67
35	-0.523232922356783	-0.58334254118993	-0.463123303523635	10	Male	Weight	0.69
36	-0.530459305397722	-0.589673883786744	-0.471244727008701	10	Male	Weight	0.71
37	-0.537484929388769	-0.595842087616863	-0.479127771160675	10	Male	Weight	0.73
38	-0.544320648208646	-0.601856172521009	-0.486785123896284	10	Male	Weight	0.75
39	-0.550976458644751	-0.607724443374153	-0.494228473915349	10	Male	Weight	0.77
40	-0.557461588325383	-0.613454563073843	-0.501468613576923	10	Male	Weight	0.79
41	-0.56378457265677	-0.619053616404503	-0.508515528909038	10	Male	Weight	0.81
42	-0.56995332237455	-0.624528166114459	-0.515378478634642	10	Male	Weight	0.83
43	-0.575975183050988	-0.629884302319668	-0.522066063782308	10	Male	Weight	0.85
44	-0.581856987680749	-0.635127686166703	-0.528586289194795	10	Male	Weight	0.87
45	-0.587605103289386	-0.64026358853925	-0.534946618039523	10	Male	Weight	0.89
46	-0.593225472361744	-0.645296924470305	-0.541154020253183	10	Male	Weight	0.91
47	-0.59872364976615	-0.650232283821516	-0.547215015710783	10	Male	Weight	0.93
48	-0.604104835749562	-0.655073958707433	-0.553135712791691	10	Male	Weight	0.95
49	-0.609373905494933	-0.659825968072741	-0.558921842917124	10	Male	Weight	0.97
50	-0.614535435661847	-0.664492079772211	-0.564578791551482	10	Male	Weight	0.99
51	-0.619593728272548	-0.669075830454092	-0.570111626091004	10	Male	Weight	1.01
52	-0.624552832255711	-0.673580543506315	-0.575525121005107	10	Male	Weight	1.03
53	-0.629416562918305	-0.678009345289939	-0.58082378054667	10	Male	Weight	1.05
54	-0.634188519580137	-0.682365179854517	-0.586011859305757	10	Male	Weight	1.07
55	-0.638872101575281	-0.686650822304776	-0.591093380845786	10	Male	Weight	1.09
56	-0.643470522798572	-0.690868890966347	-0.596072154630796	10	Male	Weight	1.11
57	-0.647986824953092	-0.695021858479741	-0.600951791426443	10	Male	Weight	1.13
58	-0.652423889635413	-0.699112061935808	-0.605735717335018	10	Male	Weight	1.15
59	-0.65678444937884	-0.703141712152163	-0.610427186605516	10	Male	Weight	1.17
60	-0.661071097760646	-0.707112902178158	-0.615029293343135	10	Male	Weight	1.19
61	-0.665286298666924	-0.711027615105691	-0.619544982228157	10	Male	Weight	1.21
62	-0.669432394797904	-0.71488773125417	-0.623977058341638	10	Male	Weight	1.23
63	-0.673511615487277	-0.718695034790148	-0.628328196184406	10	Male	Weight	1.25
64	-0.67752608390085	-0.722451219835355	-0.632600947966346	10	Male	Weight	1.27
65	-0.681477823672737	-0.726157896110865	-0.63679775123461	10	Male	Weight	1.29
66	-0.685368765031008	-0.729816594159958	-0.640920935902058	10	Male	Weight	1.31
67	-0.689200750459221	-0.733428770187616	-0.644972730730825	10	Male	Weight	1.33
68	-0.692975539935401	-0.736995810550585	-0.648955269320216	10	Male	Weight	1.35
69	-0.696694815785759	-0.740519035928375	-0.652870595643142	10	Male	Weight	1.37
70	-0.700360187186651	-0.743999705202438	-0.656720669170863	10	Male	Weight	1.39
71	-0.703973194344937	-0.747439019067988	-0.660507369621886	10	Male	Weight	1.41
72	-0.707535312383917	-0.750838123400481	-0.664232501367353	10	Male	Weight	1.43
73	-0.71104795495938	-0.754198112396594	-0.667897797522166	10	Male	Weight	1.45
74	-0.714512477627963	-0.757520031507619	-0.671504923748307	10	Male	Weight	1.47
75	-0.717930180987888	-0.760804880181463	-0.675055481794313	10	Male	Weight	1.49
76	-0.721302313610301	-0.764053614427921	-0.67855101279268	10	Male	Weight	1.51
77	-0.724630074777742	-0.767267149220547	-0.681993000334938	10	Male	Weight	1.53
78	-0.72791461704478	-0.770446360747194	-0.685382873342367	10	Male	Weight	1.55
79	-0.731157048634483	-0.773592088520263	-0.688722008748703	10	Male	Weight	1.57
80	-0.734358435683207	-0.776705137356679	-0.692011734009734	10	Male	Weight	1.59
81	-0.737519804345071	-0.779786279236784	-0.695253329453359	10	Male	Weight	1.61
82	-0.740642142766522	-0.782836255050536	-0.698448030482508	10	Male	Weight	1.63
83	-0.743726402940478	-0.785855776238712	-0.701597029642243	10	Male	Weight	1.65
84	-0.746773502448779	-0.788845526336179	-0.704701478561378	10	Male	Weight	1.67
85	-0.749784326100909	-0.791806162423738	-0.70776248977808	10	Male	Weight	1.69
86	-0.752759727476317	-0.794738316494531	-0.710781138458102	10	Male	Weight	1.71
87	-0.755700530377054	-0.797642596740532	-0.713758464013577	10	Male	Weight	1.73
88	-0.758607530196935	-0.80051958876424	-0.716695471629631	10	Male	Weight	1.75
89	-0.761481495212887	-0.803369856720308	-0.719593133705465	10	Male	Weight	1.77
90	-0.764323167803753	-0.806193944391485	-0.722452391216021	10	Male	Weight	1.79
91	-0.767133265601379	-0.808992376202946	-0.725274154999811	10	Male	Weight	1.81
92	-0.76991248257845	-0.81176565817882	-0.72805930697808	10	Male	Weight	1.83
93	-0.772661490077202	-0.814514278844409	-0.730808701309995	10	Male	Weight	1.85
94	-0.775380937782819	-0.817238710077417	-0.733523165488221	10	Male	Weight	1.87
95	-0.778071454645059	-0.819939407911246	-0.736203501378872	10	Male	Weight	1.89
96	-0.78073364975136	-0.822616813293221	-0.7388504862095	10	Male	Weight	1.91
97	-0.783368113154482	-0.82527135280045	-0.741464873508514	10	Male	Weight	1.93
98	-0.78597541665747	-0.827903439315798	-0.744047393999142	10	Male	Weight	1.95
99	-0.78855611455858	-0.830513472666364	-0.746598756450796	10	Male	Weight	1.97
100	-0.791110744358569	-0.833101840226635	-0.749119648490504	10	Male	Weight	1.99
101	-0.793639827432628	-0.835668917488413	-0.751610737376842	10	Male	Weight	2.01
102	-0.796143869669038	-0.838215068599448	-0.754072670738629	10	Male	Weight	2.03
103	-0.798623362076534	-0.8407406468726	-0.756506077280469	10	Male	Weight	2.05
104	-0.801078781362167	-0.843245995267257	-0.758911567457077	10	Male	Weight	2.07
105	-0.803510590481394	-0.845731446844617	-0.761289734118171	10	Male	Weight	2.09
106	-0.805919239161965	-0.848197325198344	-0.763641153125587	10	Male	Weight	2.11
107	-0.808305164403107	-0.850643944862046	-0.765966383944169	10	Male	Weight	2.13
108	-0.810668790951368	-0.8530716116949	-0.768265970207836	10	Male	Weight	2.15
109	-0.813010531754439	-0.855480623246695	-0.770540440262182	10	Male	Weight	2.17
110	-0.815330788394154	-0.857871269103488	-0.772790307684821	10	Male	Weight	2.19
111	-0.817629951499812	-0.860243831214985	-0.775016071784639	10	Male	Weight	2.21
112	-0.819908401142871	-0.862598584204715	-0.777218218081027	10	Male	Weight	2.23
113	-0.822166507214031	-0.864935795663971	-0.779397218764092	10	Male	Weight	2.25
114	-0.824404629783624	-0.867255726430473	-0.781553533136776	10	Male	Weight	2.27
115	-0.826623119446201	-0.869558630852623	-0.78368760803978	10	Male	Weight	2.29
116	-0.828822317650136	-0.871844757040183	-0.785799878260089	10	Male	Weight	2.31
117	-0.831002557013017	-0.874114347102155	-0.787890766923879	10	Male	Weight	2.33
118	-0.833164161623568	-0.876367637372603	-0.789960685874532	10	Male	Weight	2.35
119	-0.835307447330768	-0.878604858625101	-0.792010036036435	10	Male	Weight	2.37
120	-0.837432722020828	-0.880826236276464	-0.794039207765192	10	Male	Weight	2.39
121	-0.839540285882622	-0.883031990580373	-0.796048581184871	10	Male	Weight	2.41
122	-0.841630431662155	-0.88522233681147	-0.79803852651284	10	Male	Weight	2.43
123	-0.843703444906593	-0.88739748544046	-0.800009404372727	10	Male	Weight	2.45
124	-0.845759604198386	-0.88955764230075	-0.801961566096022	10	Male	Weight	2.47
125	-0.847799181379935	-0.891703008747074	-0.803895354012796	10	Male	Weight	2.49
126	-0.849822441769283	-0.893833781806586	-0.80581110173198	10	Male	Weight	2.51
127	-0.851829644367244	-0.895950154322827	-0.807709134411662	10	Male	Weight	2.53
128	-0.853821042056373	-0.898052315092972	-0.809589769019774	10	Male	Weight	2.55
129	-0.855796881792168	-0.900140448998737	-0.811453314585599	10	Male	Weight	2.57
130	-0.85775740478686	-0.902214737131294	-0.813300072442427	10	Male	Weight	2.59
131	-0.859702846686134	-0.904275356910522	-0.815130336461747	10	Male	Weight	2.61
132	-0.861633437739101	-0.906322482198921	-0.81694439327928	10	Male	Weight	2.63
133	-0.863549402961837	-0.908356283410477	-0.818742522513197	10	Male	Weight	2.65
134	-0.865450962294771	-0.910376927614737	-0.820524996974806	10	Male	Weight	2.67
135	-0.8673383307542	-0.912384578636391	-0.82229208287201	10	Male	Weight	2.69
136	-0.869211718578193	-0.914379397150569	-0.824044040005817	10	Male	Weight	2.71
137	-0.871071331367128	-0.916361540774108	-0.825781121960149	10	Male	Weight	2.73
138	-0.872917370219108	-0.918331164152989	-0.827503576285226	10	Male	Weight	2.75
139	-0.874750031860457	-0.920288419046162	-0.829211644674753	10	Male	Weight	2.77
140	-0.876569508771534	-0.922233454405933	-0.830905563137136	10	Male	Weight	2.79
141	-0.878375989308051	-0.924166416455118	-0.832585562160983	10	Male	Weight	2.81
142	-0.880169657818078	-0.926087448761107	-0.834251866875048	10	Male	Weight	2.83
143	-0.881950694754947	-0.927996692307012	-0.835904697202882	10	Male	Weight	2.85
144	-0.883719276786193	-0.92989428556005	-0.837544268012335	10	Male	Weight	2.87
145	-0.885475576898715	-0.931780364537294	-0.839170789260135	10	Male	Weight	2.89
146	-0.887219764500317	-0.933655062868935	-0.840784466131699	10	Male	Weight	2.91
147	-0.888952005517767	-0.93551851185917	-0.842385499176364	10	Male	Weight	2.93
148	-0.890672462491517	-0.937370840544841	-0.843974084438194	10	Male	Weight	2.95
149	-0.892381294667232	-0.939212175751934	-0.845550413582529	10	Male	Weight	2.97
150	-0.894078658084237	-0.941042642150044	-0.847114674018431	10	Male	Weight	2.99
151	-0.895764705661026	-0.942862362304897	-0.848667049017156	10	Male	Weight	3.01
152	-0.897439587277932	-0.944671456729038	-0.850207717826827	10	Male	Weight	3.03
153	-0.899103449857081	-0.946470043930753	-0.851736855783408	10	Male	Weight	3.05
154	-0.900756437439729	-0.948258240461324	-0.853254634418134	10	Male	Weight	3.07
155	-0.902398691261096	-0.950036160960683	-0.854761221561509	10	Male	Weight	3.09
156	-0.904030349822778	-0.951803918201549	-0.856256781444007	10	Male	Weight	3.11
157	-0.905651548962843	-0.953561623132111	-0.857741474793575	10	Male	Weight	3.13
158	-0.90726242192369	-0.955309384917318	-0.859215458930061	10	Male	Weight	3.15
159	-0.908863099417765	-0.957047310978855	-0.860678887856675	10	Male	Weight	3.17
160	-0.910453709691211	-0.95877550703384	-0.862131912348582	10	Male	Weight	3.19
161	-0.912034378585522	-0.960494077132319	-0.863574680038725	10	Male	Weight	3.21
162	-0.913605229597289	-0.962203123693598	-0.86500733550098	10	Male	Weight	3.23
163	-0.915166383936101	-0.963902747541465	-0.866430020330736	10	Male	Weight	3.25
164	-0.916717960580666	-0.965593047938353	-0.867842873222979	10	Male	Weight	3.27
165	-0.918260076333226	-0.967274122618476	-0.869246030047975	10	Male	Weight	3.29
166	-0.91979284587232	-0.968946067820004	-0.870639623924636	10	Male	Weight	3.31
167	-0.921316381803956	-0.97060897831628	-0.872023785291632	10	Male	Weight	3.33
168	-0.922830794711258	-0.972262947446162	-0.873398641976354	10	Male	Weight	3.35
169	-0.924336193202626	-0.973908067143481	-0.87476431926177	10	Male	Weight	3.37
170	-0.925832683958477	-0.975544427965683	-0.87612093995127	10	Male	Weight	3.39
171	-0.927320371776611	-0.97717211912167	-0.877468624431553	10	Male	Weight	3.41
172	-0.928799359616252	-0.978791228498873	-0.878807490733631	10	Male	Weight	3.43
173	-0.930269748640798	-0.980401842689589	-0.880137654592007	10	Male	Weight	3.45
174	-0.931731638259352	-0.98200404701661	-0.881459229502094	10	Male	Weight	3.47
175	-0.933185126167047	-0.983597925558168	-0.882772326775925	10	Male	Weight	3.49
176	-0.934630308384225	-0.98518356117222	-0.884077055596229	10	Male	Weight	3.51
177	-0.936067279294497	-0.986761035520095	-0.885373523068898	10	Male	Weight	3.53
178	-0.937496131681738	-0.988330429089542	-0.886661834273934	10	Male	Weight	3.55
179	-0.938916956766031	-0.989891821217172	-0.88794209231489	10	Male	Weight	3.57
180	-0.940329844238616	-0.991445290110342	-0.889214398366891	10	Male	Weight	3.59
181	-0.941734882295864	-0.99299091286848	-0.890478851723247	10	Male	Weight	3.61
182	-0.943132157672309	-0.994528765503888	-0.89173554984073	10	Male	Weight	3.63
183	-0.944521755672785	-0.996058922962024	-0.892984588383546	10	Male	Weight	3.65
184	-0.94590376020367	-0.997581459141289	-0.89422606126605	10	Male	Weight	3.67
185	-0.947278253803288	-0.999096446912339	-0.895460060694238	10	Male	Weight	3.69
186	-0.948645317671496	-1.00060395813693	-0.896686677206064	10	Male	Weight	3.71
187	-0.950005031698455	-1.0021040636863	-0.897905999710615	10	Male	Weight	3.73
188	-0.951357474492662	-1.00359683345914	-0.89911811552618	10	Male	Weight	3.75
189	-0.952702723408204	-1.00508233639915	-0.900323110417255	10	Male	Weight	3.77
190	-0.954040854571318	-1.00656064051213	-0.901521068630507	10	Male	Weight	3.79
191	-0.955371942906235	-1.00803181288273	-0.902712072929742	10	Male	Weight	3.81
192	-0.956696062160356	-1.00949591969081	-0.903896204629899	10	Male	Weight	3.83
193	-0.958013284928766	-1.01095302622742	-0.905073543630109	10	Male	Weight	3.85
194	-0.959323682678122	-1.01240319691041	-0.906244168445839	10	Male	Weight	3.87
195	-0.960627325769914	-1.01384649529966	-0.907408156240165	10	Male	Weight	3.89
196	-0.96192428348314	-1.0152829841121	-0.90856558285418	10	Male	Weight	3.91
197	-0.963214624036393	-1.01671272523621	-0.90971652283658	10	Male	Weight	3.93
198	-0.964498414609398	-1.01813577974634	-0.91086104947246	10	Male	Weight	3.95
199	-0.965775721363997	-1.01955220791668	-0.911999234811312	10	Male	Weight	3.97
200	-0.967046609464606	-1.02096206923492	-0.913131149694295	10	Male	Weight	3.99
201	-0.968311143098167	-1.02236542241558	-0.914256863780757	10	Male	Weight	4.01
202	-0.969569385493604	-1.02376232541314	-0.915376445574065	10	Male	Weight	4.03
203	-0.970821398940785	-1.02515283543483	-0.916489962446742	10	Male	Weight	4.05
204	-0.972067244809033	-1.02653700895312	-0.917597480664942	10	Male	Weight	4.07
205	-0.973306983565173	-1.02791490171806	-0.918699065412285	10	Male	Weight	4.09
206	-0.974540674791143	-1.02928656876922	-0.919794780813064	10	Male	Weight	4.11
207	-0.975768377201176	-1.0306520644475	-0.920884689954849	10	Male	Weight	4.13
208	-0.976990148658566	-1.03201144240663	-0.921968854910503	10	Male	Weight	4.15
209	-0.978206046192036	-1.03336475562444	-0.92304733675963	10	Male	Weight	4.17
210	-0.979416126011706	-1.03471205641394	-0.92412019560947	10	Male	Weight	4.19
211	-0.980620443524692	-1.03605339643412	-0.92518749061526	10	Male	Weight	4.21
212	-0.981819053350322	-1.03738882670057	-0.926249280000071	10	Male	Weight	4.23
213	-0.983012009335004	-1.03871839759586	-0.927305621074143	10	Male	Weight	4.25
214	-0.984199364566739	-1.04004215887974	-0.928356570253734	10	Male	Weight	4.27
215	-0.985381171389301	-1.04136015969911	-0.929402183079489	10	Male	Weight	4.29
216	-0.98655748141608	-1.04267244859781	-0.930442514234347	10	Male	Weight	4.31
217	-0.987728345543605	-1.04397907352621	-0.931477617561003	10	Male	Weight	4.33
218	-0.988893813964764	-1.04528008185059	-0.932507546078938	10	Male	Weight	4.35
219	-0.990053936181714	-1.04657552036241	-0.933532352001019	10	Male	Weight	4.37
220	-0.991208761018491	-1.04786543528729	-0.934552086749695	10	Male	Weight	4.39
221	-0.992358336633348	-1.0491498722939	-0.935566800972793	10	Male	Weight	4.41
222	-0.993502710530799	-1.05042887650267	-0.936576544558928	10	Male	Weight	4.43
223	-0.994641929573402	-1.05170249249427	-0.937581366652533	10	Male	Weight	4.45
224	-0.995776039993272	-1.05297076431801	-0.938581315668535	10	Male	Weight	4.47
225	-0.996905087403342	-1.05423373550003	-0.939576439306659	10	Male	Weight	4.49
226	-0.998029116808366	-1.05549144905133	-0.940566784565402	10	Male	Weight	4.51
227	-0.999148172615685	-1.0567439474757	-0.941552397755669	10	Male	Weight	4.53
228	-1.00026229864576	-1.05799127277744	-0.942533324514075	10	Male	Weight	4.55
229	-1.00137153814246	-1.05923346646897	-0.943509609815944	10	Male	Weight	4.57
230	-1.00247593378313	-1.06047056957827	-0.944481297987985	10	Male	Weight	4.59
231	-1.00357552768846	-1.06170262265624	-0.945448432720684	10	Male	Weight	4.61
232	-1.00467036143212	-1.06292966578384	-0.946411057080392	10	Male	Weight	4.63
233	-1.00576047605017	-1.06415173857919	-0.94736921352114	10	Male	Weight	4.65
234	-1.00684591205031	-1.06536888020444	-0.948322943896173	10	Male	Weight	4.67
235	-1.00792670942092	-1.06658112937262	-0.949272289469216	10	Male	Weight	4.69
236	-1.00900290763987	-1.06778852435425	-0.950217290925487	10	Male	Weight	4.71
237	-1.0100745456832	-1.06899110298395	-0.951157988382445	10	Male	Weight	4.73
238	-1.01114166203358	-1.07018890266685	-0.952094421400301	10	Male	Weight	4.75
239	-1.01220429468859	-1.0713819603849	-0.953026628992286	10	Male	Weight	4.77
240	-1.01326248116887	-1.07257031270305	-0.953954649634687	10	Male	Weight	4.79
241	-1.01431625852603	-1.0737539957754	-0.95487852127665	10	Male	Weight	4.81
242	-1.01536566335046	-1.07493304535114	-0.955798281349771	10	Male	Weight	4.83
243	-1.01641073177895	-1.07610749678043	-0.956713966777463	10	Male	Weight	4.85
244	-1.01745149950215	-1.07727738502019	-0.95762561398412	10	Male	Weight	4.87
245	-1.01848800177191	-1.07844274463974	-0.958533258904075	10	Male	Weight	4.89
246	-1.01952027340838	-1.0796036098264	-0.959436936990355	10	Male	Weight	4.91
247	-1.02054834880711	-1.08076001439096	-0.960336683223251	10	Male	Weight	4.93
248	-1.02157226194586	-1.08191199177303	-0.961232532118691	10	Male	Weight	4.95
249	-1.0225920463914	-1.08305957504636	-0.962124517736435	10	Male	Weight	4.97
250	-1.02360773530604	-1.08420279692399	-0.963012673688086	10	Male	Weight	4.99
251	-1.02461936145416	-1.08534168976339	-0.963897033144936	10	Male	Weight	5.01
252	-1.02562695720855	-1.08647628557146	-0.964777628845632	10	Male	Weight	5.03
253	-1.02663055455656	-1.08760661600945	-0.965654493103681	10	Male	Weight	5.05
254	-1.02763018510629	-1.08873271239779	-0.966527657814794	10	Male	Weight	5.07
255	-1.02862588009249	-1.08985460572091	-0.967397154464073	10	Male	Weight	5.09
256	-1.02961767038244	-1.09097232663184	-0.968263014133046	10	Male	Weight	5.11
257	-1.0306055864817	-1.09208590545686	-0.969125267506546	10	Male	Weight	5.13
258	-1.03158965853973	-1.0931953722	-0.969983944879454	10	Male	Weight	5.15
259	-1.0325699163554	-1.0943007565475	-0.970839076163296	10	Male	Weight	5.17
260	-1.03354638938244	-1.09540208787218	-0.971690690892696	10	Male	Weight	5.19
261	-1.03451910673471	-1.09649939523772	-0.972538818231705	10	Male	Weight	5.21
262	-1.03548809719144	-1.0975927074029	-0.973383486979989	10	Male	Weight	5.23
263	-1.03645338920232	-1.09868205282574	-0.974224725578895	10	Male	Weight	5.25
264	-1.03741501089251	-1.09976745966763	-0.975062562117386	10	Male	Weight	5.27
265	-1.03837299006756	-1.10084895579727	-0.975897024337859	10	Male	Weight	5.29
266	-1.03932735421827	-1.1019265687947	-0.976728139641842	10	Male	Weight	5.31
267	-1.04027813052536	-1.10300032595514	-0.977555935095572	10	Male	Weight	5.33
268	-1.04122534586415	-1.10407025429284	-0.978380437435466	10	Male	Weight	5.35
269	-1.04216902680914	-1.1051363805448	-0.979201673073473	10	Male	Weight	5.37
270	-1.04310919963842	-1.10619873117452	-0.980019668102325	10	Male	Weight	5.39
271	-1.04404589033815	-1.10725733237561	-0.980834448300678	10	Male	Weight	5.41
272	-1.04497912460676	-1.10831221007537	-0.981646039138154	10	Male	Weight	5.43
273	-1.0459089278593	-1.10936338993832	-0.982454465780277	10	Male	Weight	5.45
274	-1.04683532523148	-1.11041089736964	-0.983259753093317	10	Male	Weight	5.47
275	-1.04775834158384	-1.11145475751864	-0.984061925649034	10	Male	Weight	5.49
276	-1.04867800150568	-1.11249499528203	-0.984861007729328	10	Male	Weight	5.51
277	-1.04959432931906	-1.11353163530731	-0.985657023330805	10	Male	Weight	5.53
278	-1.05050734908259	-1.11456470199594	-0.986449996169238	10	Male	Weight	5.55
279	-1.05141708459527	-1.11559421950657	-0.987239949683962	10	Male	Weight	5.57
280	-1.05232355940019	-1.11662021175822	-0.988026907042165	10	Male	Weight	5.59
281	-1.0532267967882	-1.1176427024333	-0.988810891143107	10	Male	Weight	5.61
282	-1.05412681980149	-1.11866171498073	-0.989591924622251	10	Male	Weight	5.63
283	-1.05502365123711	-1.11967727261889	-0.990370029855323	10	Male	Weight	5.65
284	-1.05591731365044	-1.1206893983386	-0.991145228962284	10	Male	Weight	5.67
285	-1.05680782935863	-1.12169811490602	-0.991917543811234	10	Male	Weight	5.69
286	-1.05769522044387	-1.1227034448655	-0.992686996022239	10	Male	Weight	5.71
287	-1.05857950875675	-1.1237054105424	-0.993453606971087	10	Male	Weight	5.73
288	-1.05946071591943	-1.12470403404589	-0.994217397792967	10	Male	Weight	5.75
289	-1.06033886332886	-1.12569933727163	-0.99497838938609	10	Male	Weight	5.77
290	-1.06121397215987	-1.1266913419045	-0.995736602415234	10	Male	Weight	5.79
291	-1.06208606336822	-1.12768006942123	-0.996492057315222	10	Male	Weight	5.81
292	-1.06295515769367	-1.12866554109299	-0.997244774294343	10	Male	Weight	5.83
293	-1.06382127566286	-1.12964777798801	-0.997994773337702	10	Male	Weight	5.85
294	-1.06468443759227	-1.13062680097403	-0.998742074210511	10	Male	Weight	5.87
295	-1.06554466359108	-1.13160263072084	-0.999486696461321	10	Male	Weight	5.89
296	-1.06640197356396	-1.13257528770274	-1.00022865942519	10	Male	Weight	5.91
297	-1.06725638721385	-1.13354479220089	-1.00096798222681	10	Male	Weight	5.93
298	-1.06810792404466	-1.13451116430578	-1.00170468378355	10	Male	Weight	5.95
299	-1.06895660336395	-1.13547442391947	-1.00243878280844	10	Male	Weight	5.97
300	-1.06980244428557	-1.13643459075798	-1.00317029781317	10	Male	Weight	5.99
301	-1.07064546573223	-1.13739168435351	-1.00389924711094	10	Male	Weight	6.01
302	-1.07148568643801	-1.13834572405671	-1.00462564881931	10	Male	Weight	6.03
303	-1.07232312495094	-1.13929672903887	-1.00534952086301	10	Male	Weight	6.05
304	-1.07315779963537	-1.14024471829407	-1.00607088097666	10	Male	Weight	6.07
305	-1.07398972867442	-1.14118971064136	-1.00678974670749	10	Male	Weight	6.09
306	-1.07481893007239	-1.14213172472684	-1.00750613541794	10	Male	Weight	6.11
307	-1.07564542165704	-1.14307077902577	-1.00822006428831	10	Male	Weight	6.13
308	-1.07646922108192	-1.14400689184455	-1.00893155031929	10	Male	Weight	6.15
309	-1.07729034582863	-1.14494008132281	-1.00964061033446	10	Male	Weight	6.17
310	-1.07810881320906	-1.14587036543537	-1.01034726098276	10	Male	Weight	6.19
311	-1.07892464036755	-1.14679776199415	-1.01105151874095	10	Male	Weight	6.21
312	-1.07973784428306	-1.1477222886502	-1.01175339991592	10	Male	Weight	6.23
313	-1.08054844177129	-1.14864396289551	-1.01245292064708	10	Male	Weight	6.25
314	-1.08135644948678	-1.14956280206491	-1.01315009690865	10	Male	Weight	6.27
315	-1.08216188392493	-1.15047882333795	-1.01384494451191	10	Male	Weight	6.29
316	-1.08296476142405	-1.15139204374068	-1.01453747910742	10	Male	Weight	6.31
317	-1.08376509816735	-1.15230248014747	-1.01522771618723	10	Male	Weight	6.33
318	-1.08456291018487	-1.15321014928275	-1.01591567108698	10	Male	Weight	6.35
319	-1.08535821335542	-1.15411506772278	-1.01660135898805	10	Male	Weight	6.37
320	-1.08615102340849	-1.15501725189736	-1.01728479491962	10	Male	Weight	6.39
321	-1.08694135592611	-1.15591671809153	-1.01796599376069	10	Male	Weight	6.41
322	-1.08772922634467	-1.15681348244721	-1.01864497024213	10	Male	Weight	6.43
323	-1.08851464995675	-1.1577075609649	-1.01932173894861	10	Male	Weight	6.45
324	-1.08929764191289	-1.15859896950524	-1.01999631432055	10	Male	Weight	6.47
325	-1.09007821722335	-1.15948772379066	-1.02066871065604	10	Male	Weight	6.49
326	-1.09085639075982	-1.16037383940694	-1.02133894211271	10	Male	Weight	6.51
327	-1.09163217725716	-1.16125733180477	-1.02200702270956	10	Male	Weight	6.53
328	-1.09240559131502	-1.16213821630126	-1.02267296632879	10	Male	Weight	6.55
329	-1.09317664739954	-1.16301650808149	-1.02333678671759	10	Male	Weight	6.57
330	-1.09394535984493	-1.16389222219998	-1.02399849748987	10	Male	Weight	6.59
331	-1.09471174285509	-1.16476537358216	-1.02465811212802	10	Male	Weight	6.61
332	-1.0954758105052	-1.16563597702583	-1.02531564398456	10	Male	Weight	6.63
333	-1.09623757674324	-1.16650404720259	-1.02597110628389	10	Male	Weight	6.65
334	-1.09699705539153	-1.16736959865923	-1.02662451212383	10	Male	Weight	6.67
335	-1.09775426014826	-1.16823264581916	-1.02727587447735	10	Male	Weight	6.69
336	-1.09850920458891	-1.16909320298374	-1.02792520619408	10	Male	Weight	6.71
337	-1.09926190216779	-1.16995128433368	-1.02857252000191	10	Male	Weight	6.73
338	-1.10001236621942	-1.17080690393032	-1.02921782850851	10	Male	Weight	6.75
339	-1.10076060995995	-1.171660075717	-1.0298611442029	10	Male	Weight	6.77
340	-1.10150664648861	-1.17251081352032	-1.03050247945689	10	Male	Weight	6.79
341	-1.10225048878901	-1.17335913105146	-1.03114184652656	10	Male	Weight	6.81
342	-1.10299214973056	-1.1742050419074	-1.03177925755372	10	Male	Weight	6.83
343	-1.10373164206977	-1.1750485595722	-1.03241472456734	10	Male	Weight	6.85
344	-1.10446897845159	-1.17588969741823	-1.03304825948494	10	Male	Weight	6.87
345	-1.10520417141066	-1.17672846870735	-1.03367987411397	10	Male	Weight	6.89
346	-1.10593723337266	-1.17756488659216	-1.03430958015317	10	Male	Weight	6.91
347	-1.10666817665552	-1.17839896411713	-1.03493738919391	10	Male	Weight	6.93
348	-1.10739701347067	-1.17923071421982	-1.03556331272151	10	Male	Weight	6.95
349	-1.10812375592426	-1.18006014973198	-1.03618736211654	10	Male	Weight	6.97
350	-1.1088484160184	-1.18088728338071	-1.03680954865609	10	Male	Weight	6.99
1100	0.547598863364769	0.314553567785858	0.780644158943681	10	Female	Weight	0.01
2100	0.269753004359385	0.0840096853545332	0.455496323364236	10	Female	Weight	0.03
351	0.140562037080754	-0.0233833693112552	0.304507443472763	10	Female	Weight	0.05
410	0.0554661223710957	-0.0942272560050747	0.205159500747266	10	Female	Weight	0.07
510	-0.00809285464600024	-0.147214493426545	0.131028784134544	10	Female	Weight	0.09
610	-0.0588437176510774	-0.189580373573131	0.0718929382709766	10	Female	Weight	0.11
710	-0.10109273136807	-0.224895242959405	0.0227097802232654	10	Female	Weight	0.13
810	-0.137283821924631	-0.255185814561742	-0.0193818292875196	10	Female	Weight	0.15
910	-0.168938356766973	-0.28171398341038	-0.0561627301235655	10	Female	Weight	0.17
1010	-0.197068009465547	-0.305319031359192	-0.0888169875719017	10	Female	Weight	0.19
1110	-0.222379736634289	-0.326587547272984	-0.118171925995594	10	Female	Weight	0.21
1210	-0.245387063351398	-0.345945691437632	-0.144828435265163	10	Female	Weight	0.23
1310	-0.266474789203261	-0.363712848315182	-0.169236730091341	10	Female	Weight	0.25
1410	-0.285938713651385	-0.380134569492294	-0.191742857810476	10	Female	Weight	0.27
1510	-0.304011128675365	-0.395403716040152	-0.212618541310577	10	Female	Weight	0.29
1610	-0.320877790760765	-0.409674535589439	-0.232081045932091	10	Female	Weight	0.31
1710	-0.336689576656462	-0.423072330820359	-0.250306822492565	10	Female	Weight	0.33
1810	-0.35157070391292	-0.435700278991447	-0.267441128834393	10	Female	Weight	0.35
1910	-0.365624663793187	-0.447644354097283	-0.283604973489091	10	Female	Weight	0.37
2010	-0.378938590373455	-0.458976951893376	-0.298900228853534	10	Female	Weight	0.39
2110	-0.391586535792519	-0.469759607538411	-0.313413464046627	10	Female	Weight	0.41
2210	-0.403631964667353	-0.480045065465502	-0.327218863869204	10	Female	Weight	0.43
2310	-0.415129680930016	-0.489878878364721	-0.340380483495311	10	Female	Weight	0.45
2410	-0.426127335339552	-0.499300658252225	-0.35295401242688	10	Female	Weight	0.47
2510	-0.436666618622578	-0.50834506668969	-0.364988170555467	10	Female	Weight	0.49
2610	-0.446784215772358	-0.517042606813157	-0.376525824731558	10	Female	Weight	0.51
2710	-0.456512576677822	-0.525420262943949	-0.387604890411694	10	Female	Weight	0.53
2810	-0.465880543935093	-0.533502021676699	-0.398259066193486	10	Female	Weight	0.55
2910	-0.474913868470932	-0.541309299858973	-0.408518437082891	10	Female	Weight	0.57
3010	-0.483635636207502	-0.548861298737963	-0.418409973677041	10	Female	Weight	0.59
3110	-0.492066623573065	-0.556175299049183	-0.427957948096948	10	Female	Weight	0.61
3210	-0.500225595639674	-0.563266908483868	-0.43718428279548	10	Female	Weight	0.63
3310	-0.508129557652085	-0.570150270468706	-0.446108844835465	10	Female	Weight	0.65
3410	-0.515793968427243	-0.576838241295636	-0.454749695558849	10	Female	Weight	0.67
352	-0.523232922356783	-0.58334254118993	-0.463123303523635	10	Female	Weight	0.69
361	-0.530459305397722	-0.589673883786744	-0.471244727008701	10	Female	Weight	0.71
371	-0.537484929388769	-0.595842087616863	-0.479127771160675	10	Female	Weight	0.73
381	-0.544320648208646	-0.601856172521009	-0.486785123896284	10	Female	Weight	0.75
391	-0.550976458644751	-0.607724443374153	-0.494228473915349	10	Female	Weight	0.77
401	-0.557461588325383	-0.613454563073843	-0.501468613576923	10	Female	Weight	0.79
411	-0.56378457265677	-0.619053616404503	-0.508515528909038	10	Female	Weight	0.81
421	-0.56995332237455	-0.624528166114459	-0.515378478634642	10	Female	Weight	0.83
431	-0.575975183050988	-0.629884302319668	-0.522066063782308	10	Female	Weight	0.85
441	-0.581856987680749	-0.635127686166703	-0.528586289194795	10	Female	Weight	0.87
451	-0.587605103289386	-0.64026358853925	-0.534946618039523	10	Female	Weight	0.89
461	-0.593225472361744	-0.645296924470305	-0.541154020253183	10	Female	Weight	0.91
471	-0.59872364976615	-0.650232283821516	-0.547215015710783	10	Female	Weight	0.93
481	-0.604104835749562	-0.655073958707433	-0.553135712791691	10	Female	Weight	0.95
491	-0.609373905494933	-0.659825968072741	-0.558921842917124	10	Female	Weight	0.97
501	-0.614535435661847	-0.664492079772211	-0.564578791551482	10	Female	Weight	0.99
511	-0.619593728272548	-0.669075830454092	-0.570111626091004	10	Female	Weight	1.01
521	-0.624552832255711	-0.673580543506315	-0.575525121005107	10	Female	Weight	1.03
531	-0.629416562918305	-0.678009345289939	-0.58082378054667	10	Female	Weight	1.05
541	-0.634188519580137	-0.682365179854517	-0.586011859305757	10	Female	Weight	1.07
551	-0.638872101575281	-0.686650822304776	-0.591093380845786	10	Female	Weight	1.09
561	-0.643470522798572	-0.690868890966347	-0.596072154630796	10	Female	Weight	1.11
571	-0.647986824953092	-0.695021858479741	-0.600951791426443	10	Female	Weight	1.13
581	-0.652423889635413	-0.699112061935808	-0.605735717335018	10	Female	Weight	1.15
591	-0.65678444937884	-0.703141712152163	-0.610427186605516	10	Female	Weight	1.17
601	-0.661071097760646	-0.707112902178158	-0.615029293343135	10	Female	Weight	1.19
611	-0.665286298666924	-0.711027615105691	-0.619544982228157	10	Female	Weight	1.21
621	-0.669432394797904	-0.71488773125417	-0.623977058341638	10	Female	Weight	1.23
631	-0.673511615487277	-0.718695034790148	-0.628328196184406	10	Female	Weight	1.25
641	-0.67752608390085	-0.722451219835355	-0.632600947966346	10	Female	Weight	1.27
651	-0.681477823672737	-0.726157896110865	-0.63679775123461	10	Female	Weight	1.29
661	-0.685368765031008	-0.729816594159958	-0.640920935902058	10	Female	Weight	1.31
671	-0.689200750459221	-0.733428770187616	-0.644972730730825	10	Female	Weight	1.33
681	-0.692975539935401	-0.736995810550585	-0.648955269320216	10	Female	Weight	1.35
691	-0.696694815785759	-0.740519035928375	-0.652870595643142	10	Female	Weight	1.37
701	-0.700360187186651	-0.743999705202438	-0.656720669170863	10	Female	Weight	1.39
711	-0.703973194344937	-0.747439019067988	-0.660507369621886	10	Female	Weight	1.41
721	-0.707535312383917	-0.750838123400481	-0.664232501367353	10	Female	Weight	1.43
731	-0.71104795495938	-0.754198112396594	-0.667897797522166	10	Female	Weight	1.45
741	-0.714512477627963	-0.757520031507619	-0.671504923748307	10	Female	Weight	1.47
751	-0.717930180987888	-0.760804880181463	-0.675055481794313	10	Female	Weight	1.49
761	-0.721302313610301	-0.764053614427921	-0.67855101279268	10	Female	Weight	1.51
771	-0.724630074777742	-0.767267149220547	-0.681993000334938	10	Female	Weight	1.53
781	-0.72791461704478	-0.770446360747194	-0.685382873342367	10	Female	Weight	1.55
791	-0.731157048634483	-0.773592088520263	-0.688722008748703	10	Female	Weight	1.57
801	-0.734358435683207	-0.776705137356679	-0.692011734009734	10	Female	Weight	1.59
811	-0.737519804345071	-0.779786279236784	-0.695253329453359	10	Female	Weight	1.61
821	-0.740642142766522	-0.782836255050536	-0.698448030482508	10	Female	Weight	1.63
831	-0.743726402940478	-0.785855776238712	-0.701597029642243	10	Female	Weight	1.65
841	-0.746773502448779	-0.788845526336179	-0.704701478561378	10	Female	Weight	1.67
851	-0.749784326100909	-0.791806162423738	-0.70776248977808	10	Female	Weight	1.69
861	-0.752759727476317	-0.794738316494531	-0.710781138458102	10	Female	Weight	1.71
871	-0.755700530377054	-0.797642596740532	-0.713758464013577	10	Female	Weight	1.73
881	-0.758607530196935	-0.80051958876424	-0.716695471629631	10	Female	Weight	1.75
891	-0.761481495212887	-0.803369856720308	-0.719593133705465	10	Female	Weight	1.77
901	-0.764323167803753	-0.806193944391485	-0.722452391216021	10	Female	Weight	1.79
911	-0.767133265601379	-0.808992376202946	-0.725274154999811	10	Female	Weight	1.81
921	-0.76991248257845	-0.81176565817882	-0.72805930697808	10	Female	Weight	1.83
931	-0.772661490077202	-0.814514278844409	-0.730808701309995	10	Female	Weight	1.85
941	-0.775380937782819	-0.817238710077417	-0.733523165488221	10	Female	Weight	1.87
951	-0.778071454645059	-0.819939407911246	-0.736203501378872	10	Female	Weight	1.89
961	-0.78073364975136	-0.822616813293221	-0.7388504862095	10	Female	Weight	1.91
971	-0.783368113154482	-0.82527135280045	-0.741464873508514	10	Female	Weight	1.93
981	-0.78597541665747	-0.827903439315798	-0.744047393999142	10	Female	Weight	1.95
991	-0.78855611455858	-0.830513472666364	-0.746598756450796	10	Female	Weight	1.97
1001	-0.791110744358569	-0.833101840226635	-0.749119648490504	10	Female	Weight	1.99
1011	-0.793639827432628	-0.835668917488413	-0.751610737376842	10	Female	Weight	2.01
1021	-0.796143869669038	-0.838215068599448	-0.754072670738629	10	Female	Weight	2.03
1031	-0.798623362076534	-0.8407406468726	-0.756506077280469	10	Female	Weight	2.05
1041	-0.801078781362167	-0.843245995267257	-0.758911567457077	10	Female	Weight	2.07
1051	-0.803510590481394	-0.845731446844617	-0.761289734118171	10	Female	Weight	2.09
1061	-0.805919239161965	-0.848197325198344	-0.763641153125587	10	Female	Weight	2.11
1071	-0.808305164403107	-0.850643944862046	-0.765966383944169	10	Female	Weight	2.13
1081	-0.810668790951368	-0.8530716116949	-0.768265970207836	10	Female	Weight	2.15
1091	-0.813010531754439	-0.855480623246695	-0.770540440262182	10	Female	Weight	2.17
1101	-0.815330788394154	-0.857871269103488	-0.772790307684821	10	Female	Weight	2.19
1111	-0.817629951499812	-0.860243831214985	-0.775016071784639	10	Female	Weight	2.21
1121	-0.819908401142871	-0.862598584204715	-0.777218218081027	10	Female	Weight	2.23
1131	-0.822166507214031	-0.864935795663971	-0.779397218764092	10	Female	Weight	2.25
1141	-0.824404629783624	-0.867255726430473	-0.781553533136776	10	Female	Weight	2.27
1151	-0.826623119446201	-0.869558630852623	-0.78368760803978	10	Female	Weight	2.29
1161	-0.828822317650136	-0.871844757040183	-0.785799878260089	10	Female	Weight	2.31
1171	-0.831002557013017	-0.874114347102155	-0.787890766923879	10	Female	Weight	2.33
1181	-0.833164161623568	-0.876367637372603	-0.789960685874532	10	Female	Weight	2.35
1191	-0.835307447330768	-0.878604858625101	-0.792010036036435	10	Female	Weight	2.37
1201	-0.837432722020828	-0.880826236276464	-0.794039207765192	10	Female	Weight	2.39
1211	-0.839540285882622	-0.883031990580373	-0.796048581184871	10	Female	Weight	2.41
1221	-0.841630431662155	-0.88522233681147	-0.79803852651284	10	Female	Weight	2.43
1231	-0.843703444906593	-0.88739748544046	-0.800009404372727	10	Female	Weight	2.45
1241	-0.845759604198386	-0.88955764230075	-0.801961566096022	10	Female	Weight	2.47
1251	-0.847799181379935	-0.891703008747074	-0.803895354012796	10	Female	Weight	2.49
1261	-0.849822441769283	-0.893833781806586	-0.80581110173198	10	Female	Weight	2.51
1271	-0.851829644367244	-0.895950154322827	-0.807709134411662	10	Female	Weight	2.53
1281	-0.853821042056373	-0.898052315092972	-0.809589769019774	10	Female	Weight	2.55
1291	-0.855796881792168	-0.900140448998737	-0.811453314585599	10	Female	Weight	2.57
1301	-0.85775740478686	-0.902214737131294	-0.813300072442427	10	Female	Weight	2.59
1311	-0.859702846686134	-0.904275356910522	-0.815130336461747	10	Female	Weight	2.61
1321	-0.861633437739101	-0.906322482198921	-0.81694439327928	10	Female	Weight	2.63
1331	-0.863549402961837	-0.908356283410477	-0.818742522513197	10	Female	Weight	2.65
1341	-0.865450962294771	-0.910376927614737	-0.820524996974806	10	Female	Weight	2.67
1351	-0.8673383307542	-0.912384578636391	-0.82229208287201	10	Female	Weight	2.69
1361	-0.869211718578193	-0.914379397150569	-0.824044040005817	10	Female	Weight	2.71
1371	-0.871071331367128	-0.916361540774108	-0.825781121960149	10	Female	Weight	2.73
1381	-0.872917370219108	-0.918331164152989	-0.827503576285226	10	Female	Weight	2.75
1391	-0.874750031860457	-0.920288419046162	-0.829211644674753	10	Female	Weight	2.77
1401	-0.876569508771534	-0.922233454405933	-0.830905563137136	10	Female	Weight	2.79
1411	-0.878375989308051	-0.924166416455118	-0.832585562160983	10	Female	Weight	2.81
1421	-0.880169657818078	-0.926087448761107	-0.834251866875048	10	Female	Weight	2.83
1431	-0.881950694754947	-0.927996692307012	-0.835904697202882	10	Female	Weight	2.85
1441	-0.883719276786193	-0.92989428556005	-0.837544268012335	10	Female	Weight	2.87
1451	-0.885475576898715	-0.931780364537294	-0.839170789260135	10	Female	Weight	2.89
1461	-0.887219764500317	-0.933655062868935	-0.840784466131699	10	Female	Weight	2.91
1471	-0.888952005517767	-0.93551851185917	-0.842385499176364	10	Female	Weight	2.93
1481	-0.890672462491517	-0.937370840544841	-0.843974084438194	10	Female	Weight	2.95
1491	-0.892381294667232	-0.939212175751934	-0.845550413582529	10	Female	Weight	2.97
1501	-0.894078658084237	-0.941042642150044	-0.847114674018431	10	Female	Weight	2.99
1511	-0.895764705661026	-0.942862362304897	-0.848667049017156	10	Female	Weight	3.01
1521	-0.897439587277932	-0.944671456729038	-0.850207717826827	10	Female	Weight	3.03
1531	-0.899103449857081	-0.946470043930753	-0.851736855783408	10	Female	Weight	3.05
1541	-0.900756437439729	-0.948258240461324	-0.853254634418134	10	Female	Weight	3.07
1551	-0.902398691261096	-0.950036160960683	-0.854761221561509	10	Female	Weight	3.09
1561	-0.904030349822778	-0.951803918201549	-0.856256781444007	10	Female	Weight	3.11
1571	-0.905651548962843	-0.953561623132111	-0.857741474793575	10	Female	Weight	3.13
1581	-0.90726242192369	-0.955309384917318	-0.859215458930061	10	Female	Weight	3.15
1591	-0.908863099417765	-0.957047310978855	-0.860678887856675	10	Female	Weight	3.17
1601	-0.910453709691211	-0.95877550703384	-0.862131912348582	10	Female	Weight	3.19
1611	-0.912034378585522	-0.960494077132319	-0.863574680038725	10	Female	Weight	3.21
1621	-0.913605229597289	-0.962203123693598	-0.86500733550098	10	Female	Weight	3.23
1631	-0.915166383936101	-0.963902747541465	-0.866430020330736	10	Female	Weight	3.25
1641	-0.916717960580666	-0.965593047938353	-0.867842873222979	10	Female	Weight	3.27
1651	-0.918260076333226	-0.967274122618476	-0.869246030047975	10	Female	Weight	3.29
1661	-0.91979284587232	-0.968946067820004	-0.870639623924636	10	Female	Weight	3.31
1671	-0.921316381803956	-0.97060897831628	-0.872023785291632	10	Female	Weight	3.33
1681	-0.922830794711258	-0.972262947446162	-0.873398641976354	10	Female	Weight	3.35
1691	-0.924336193202626	-0.973908067143481	-0.87476431926177	10	Female	Weight	3.37
1701	-0.925832683958477	-0.975544427965683	-0.87612093995127	10	Female	Weight	3.39
1711	-0.927320371776611	-0.97717211912167	-0.877468624431553	10	Female	Weight	3.41
1721	-0.928799359616252	-0.978791228498873	-0.878807490733631	10	Female	Weight	3.43
1731	-0.930269748640798	-0.980401842689589	-0.880137654592007	10	Female	Weight	3.45
1741	-0.931731638259352	-0.98200404701661	-0.881459229502094	10	Female	Weight	3.47
1751	-0.933185126167047	-0.983597925558168	-0.882772326775925	10	Female	Weight	3.49
1761	-0.934630308384225	-0.98518356117222	-0.884077055596229	10	Female	Weight	3.51
1771	-0.936067279294497	-0.986761035520095	-0.885373523068898	10	Female	Weight	3.53
1781	-0.937496131681738	-0.988330429089542	-0.886661834273934	10	Female	Weight	3.55
1791	-0.938916956766031	-0.989891821217172	-0.88794209231489	10	Female	Weight	3.57
1801	-0.940329844238616	-0.991445290110342	-0.889214398366891	10	Female	Weight	3.59
1811	-0.941734882295864	-0.99299091286848	-0.890478851723247	10	Female	Weight	3.61
1821	-0.943132157672309	-0.994528765503888	-0.89173554984073	10	Female	Weight	3.63
1831	-0.944521755672785	-0.996058922962024	-0.892984588383546	10	Female	Weight	3.65
1841	-0.94590376020367	-0.997581459141289	-0.89422606126605	10	Female	Weight	3.67
1851	-0.947278253803288	-0.999096446912339	-0.895460060694238	10	Female	Weight	3.69
1861	-0.948645317671496	-1.00060395813693	-0.896686677206064	10	Female	Weight	3.71
1871	-0.950005031698455	-1.0021040636863	-0.897905999710615	10	Female	Weight	3.73
1881	-0.951357474492662	-1.00359683345914	-0.89911811552618	10	Female	Weight	3.75
1891	-0.952702723408204	-1.00508233639915	-0.900323110417255	10	Female	Weight	3.77
1901	-0.954040854571318	-1.00656064051213	-0.901521068630507	10	Female	Weight	3.79
1911	-0.955371942906235	-1.00803181288273	-0.902712072929742	10	Female	Weight	3.81
1921	-0.956696062160356	-1.00949591969081	-0.903896204629899	10	Female	Weight	3.83
1931	-0.958013284928766	-1.01095302622742	-0.905073543630109	10	Female	Weight	3.85
1941	-0.959323682678122	-1.01240319691041	-0.906244168445839	10	Female	Weight	3.87
1951	-0.960627325769914	-1.01384649529966	-0.907408156240165	10	Female	Weight	3.89
1961	-0.96192428348314	-1.0152829841121	-0.90856558285418	10	Female	Weight	3.91
1971	-0.963214624036393	-1.01671272523621	-0.90971652283658	10	Female	Weight	3.93
1981	-0.964498414609398	-1.01813577974634	-0.91086104947246	10	Female	Weight	3.95
1991	-0.965775721363997	-1.01955220791668	-0.911999234811312	10	Female	Weight	3.97
2001	-0.967046609464606	-1.02096206923492	-0.913131149694295	10	Female	Weight	3.99
2011	-0.968311143098167	-1.02236542241558	-0.914256863780757	10	Female	Weight	4.01
2021	-0.969569385493604	-1.02376232541314	-0.915376445574065	10	Female	Weight	4.03
2031	-0.970821398940785	-1.02515283543483	-0.916489962446742	10	Female	Weight	4.05
2041	-0.972067244809033	-1.02653700895312	-0.917597480664942	10	Female	Weight	4.07
2051	-0.973306983565173	-1.02791490171806	-0.918699065412285	10	Female	Weight	4.09
2061	-0.974540674791143	-1.02928656876922	-0.919794780813064	10	Female	Weight	4.11
2071	-0.975768377201176	-1.0306520644475	-0.920884689954849	10	Female	Weight	4.13
2081	-0.976990148658566	-1.03201144240663	-0.921968854910503	10	Female	Weight	4.15
2091	-0.978206046192036	-1.03336475562444	-0.92304733675963	10	Female	Weight	4.17
2101	-0.979416126011706	-1.03471205641394	-0.92412019560947	10	Female	Weight	4.19
2111	-0.980620443524692	-1.03605339643412	-0.92518749061526	10	Female	Weight	4.21
2121	-0.981819053350322	-1.03738882670057	-0.926249280000071	10	Female	Weight	4.23
2131	-0.983012009335004	-1.03871839759586	-0.927305621074143	10	Female	Weight	4.25
2141	-0.984199364566739	-1.04004215887974	-0.928356570253734	10	Female	Weight	4.27
2151	-0.985381171389301	-1.04136015969911	-0.929402183079489	10	Female	Weight	4.29
2161	-0.98655748141608	-1.04267244859781	-0.930442514234347	10	Female	Weight	4.31
2171	-0.987728345543605	-1.04397907352621	-0.931477617561003	10	Female	Weight	4.33
2181	-0.988893813964764	-1.04528008185059	-0.932507546078938	10	Female	Weight	4.35
2191	-0.990053936181714	-1.04657552036241	-0.933532352001019	10	Female	Weight	4.37
2201	-0.991208761018491	-1.04786543528729	-0.934552086749695	10	Female	Weight	4.39
2211	-0.992358336633348	-1.0491498722939	-0.935566800972793	10	Female	Weight	4.41
2221	-0.993502710530799	-1.05042887650267	-0.936576544558928	10	Female	Weight	4.43
2231	-0.994641929573402	-1.05170249249427	-0.937581366652533	10	Female	Weight	4.45
2241	-0.995776039993272	-1.05297076431801	-0.938581315668535	10	Female	Weight	4.47
2251	-0.996905087403342	-1.05423373550003	-0.939576439306659	10	Female	Weight	4.49
2261	-0.998029116808366	-1.05549144905133	-0.940566784565402	10	Female	Weight	4.51
2271	-0.999148172615685	-1.0567439474757	-0.941552397755669	10	Female	Weight	4.53
2281	-1.00026229864576	-1.05799127277744	-0.942533324514075	10	Female	Weight	4.55
2291	-1.00137153814246	-1.05923346646897	-0.943509609815944	10	Female	Weight	4.57
2301	-1.00247593378313	-1.06047056957827	-0.944481297987985	10	Female	Weight	4.59
2311	-1.00357552768846	-1.06170262265624	-0.945448432720684	10	Female	Weight	4.61
2321	-1.00467036143212	-1.06292966578384	-0.946411057080392	10	Female	Weight	4.63
2331	-1.00576047605017	-1.06415173857919	-0.94736921352114	10	Female	Weight	4.65
2341	-1.00684591205031	-1.06536888020444	-0.948322943896173	10	Female	Weight	4.67
2351	-1.00792670942092	-1.06658112937262	-0.949272289469216	10	Female	Weight	4.69
2361	-1.00900290763987	-1.06778852435425	-0.950217290925487	10	Female	Weight	4.71
2371	-1.0100745456832	-1.06899110298395	-0.951157988382445	10	Female	Weight	4.73
2381	-1.01114166203358	-1.07018890266685	-0.952094421400301	10	Female	Weight	4.75
2391	-1.01220429468859	-1.0713819603849	-0.953026628992286	10	Female	Weight	4.77
2401	-1.01326248116887	-1.07257031270305	-0.953954649634687	10	Female	Weight	4.79
2411	-1.01431625852603	-1.0737539957754	-0.95487852127665	10	Female	Weight	4.81
2421	-1.01536566335046	-1.07493304535114	-0.955798281349771	10	Female	Weight	4.83
2431	-1.01641073177895	-1.07610749678043	-0.956713966777463	10	Female	Weight	4.85
2441	-1.01745149950215	-1.07727738502019	-0.95762561398412	10	Female	Weight	4.87
2451	-1.01848800177191	-1.07844274463974	-0.958533258904075	10	Female	Weight	4.89
2461	-1.01952027340838	-1.0796036098264	-0.959436936990355	10	Female	Weight	4.91
2471	-1.02054834880711	-1.08076001439096	-0.960336683223251	10	Female	Weight	4.93
2481	-1.02157226194586	-1.08191199177303	-0.961232532118691	10	Female	Weight	4.95
2491	-1.0225920463914	-1.08305957504636	-0.962124517736435	10	Female	Weight	4.97
2501	-1.02360773530604	-1.08420279692399	-0.963012673688086	10	Female	Weight	4.99
2511	-1.02461936145416	-1.08534168976339	-0.963897033144936	10	Female	Weight	5.01
2521	-1.02562695720855	-1.08647628557146	-0.964777628845632	10	Female	Weight	5.03
2531	-1.02663055455656	-1.08760661600945	-0.965654493103681	10	Female	Weight	5.05
2541	-1.02763018510629	-1.08873271239779	-0.966527657814794	10	Female	Weight	5.07
2551	-1.02862588009249	-1.08985460572091	-0.967397154464073	10	Female	Weight	5.09
2561	-1.02961767038244	-1.09097232663184	-0.968263014133046	10	Female	Weight	5.11
2571	-1.0306055864817	-1.09208590545686	-0.969125267506546	10	Female	Weight	5.13
2581	-1.03158965853973	-1.0931953722	-0.969983944879454	10	Female	Weight	5.15
2591	-1.0325699163554	-1.0943007565475	-0.970839076163296	10	Female	Weight	5.17
2601	-1.03354638938244	-1.09540208787218	-0.971690690892696	10	Female	Weight	5.19
2611	-1.03451910673471	-1.09649939523772	-0.972538818231705	10	Female	Weight	5.21
2621	-1.03548809719144	-1.0975927074029	-0.973383486979989	10	Female	Weight	5.23
2631	-1.03645338920232	-1.09868205282574	-0.974224725578895	10	Female	Weight	5.25
2641	-1.03741501089251	-1.09976745966763	-0.975062562117386	10	Female	Weight	5.27
2651	-1.03837299006756	-1.10084895579727	-0.975897024337859	10	Female	Weight	5.29
2661	-1.03932735421827	-1.1019265687947	-0.976728139641842	10	Female	Weight	5.31
2671	-1.04027813052536	-1.10300032595514	-0.977555935095572	10	Female	Weight	5.33
2681	-1.04122534586415	-1.10407025429284	-0.978380437435466	10	Female	Weight	5.35
2691	-1.04216902680914	-1.1051363805448	-0.979201673073473	10	Female	Weight	5.37
2701	-1.04310919963842	-1.10619873117452	-0.980019668102325	10	Female	Weight	5.39
2711	-1.04404589033815	-1.10725733237561	-0.980834448300678	10	Female	Weight	5.41
2721	-1.04497912460676	-1.10831221007537	-0.981646039138154	10	Female	Weight	5.43
2731	-1.0459089278593	-1.10936338993832	-0.982454465780277	10	Female	Weight	5.45
2741	-1.04683532523148	-1.11041089736964	-0.983259753093317	10	Female	Weight	5.47
2751	-1.04775834158384	-1.11145475751864	-0.984061925649034	10	Female	Weight	5.49
2761	-1.04867800150568	-1.11249499528203	-0.984861007729328	10	Female	Weight	5.51
2771	-1.04959432931906	-1.11353163530731	-0.985657023330805	10	Female	Weight	5.53
2781	-1.05050734908259	-1.11456470199594	-0.986449996169238	10	Female	Weight	5.55
2791	-1.05141708459527	-1.11559421950657	-0.987239949683962	10	Female	Weight	5.57
2801	-1.05232355940019	-1.11662021175822	-0.988026907042165	10	Female	Weight	5.59
2811	-1.0532267967882	-1.1176427024333	-0.988810891143107	10	Female	Weight	5.61
2821	-1.05412681980149	-1.11866171498073	-0.989591924622251	10	Female	Weight	5.63
2831	-1.05502365123711	-1.11967727261889	-0.990370029855323	10	Female	Weight	5.65
2841	-1.05591731365044	-1.1206893983386	-0.991145228962284	10	Female	Weight	5.67
2851	-1.05680782935863	-1.12169811490602	-0.991917543811234	10	Female	Weight	5.69
2861	-1.05769522044387	-1.1227034448655	-0.992686996022239	10	Female	Weight	5.71
2871	-1.05857950875675	-1.1237054105424	-0.993453606971087	10	Female	Weight	5.73
2881	-1.05946071591943	-1.12470403404589	-0.994217397792967	10	Female	Weight	5.75
2891	-1.06033886332886	-1.12569933727163	-0.99497838938609	10	Female	Weight	5.77
2901	-1.06121397215987	-1.1266913419045	-0.995736602415234	10	Female	Weight	5.79
2911	-1.06208606336822	-1.12768006942123	-0.996492057315222	10	Female	Weight	5.81
2921	-1.06295515769367	-1.12866554109299	-0.997244774294343	10	Female	Weight	5.83
2931	-1.06382127566286	-1.12964777798801	-0.997994773337702	10	Female	Weight	5.85
2941	-1.06468443759227	-1.13062680097403	-0.998742074210511	10	Female	Weight	5.87
2951	-1.06554466359108	-1.13160263072084	-0.999486696461321	10	Female	Weight	5.89
2961	-1.06640197356396	-1.13257528770274	-1.00022865942519	10	Female	Weight	5.91
2971	-1.06725638721385	-1.13354479220089	-1.00096798222681	10	Female	Weight	5.93
2981	-1.06810792404466	-1.13451116430578	-1.00170468378355	10	Female	Weight	5.95
2991	-1.06895660336395	-1.13547442391947	-1.00243878280844	10	Female	Weight	5.97
3001	-1.06980244428557	-1.13643459075798	-1.00317029781317	10	Female	Weight	5.99
3011	-1.07064546573223	-1.13739168435351	-1.00389924711094	10	Female	Weight	6.01
3021	-1.07148568643801	-1.13834572405671	-1.00462564881931	10	Female	Weight	6.03
3031	-1.07232312495094	-1.13929672903887	-1.00534952086301	10	Female	Weight	6.05
3041	-1.07315779963537	-1.14024471829407	-1.00607088097666	10	Female	Weight	6.07
3051	-1.07398972867442	-1.14118971064136	-1.00678974670749	10	Female	Weight	6.09
3061	-1.07481893007239	-1.14213172472684	-1.00750613541794	10	Female	Weight	6.11
3071	-1.07564542165704	-1.14307077902577	-1.00822006428831	10	Female	Weight	6.13
3081	-1.07646922108192	-1.14400689184455	-1.00893155031929	10	Female	Weight	6.15
3091	-1.07729034582863	-1.14494008132281	-1.00964061033446	10	Female	Weight	6.17
3101	-1.07810881320906	-1.14587036543537	-1.01034726098276	10	Female	Weight	6.19
3111	-1.07892464036755	-1.14679776199415	-1.01105151874095	10	Female	Weight	6.21
3121	-1.07973784428306	-1.1477222886502	-1.01175339991592	10	Female	Weight	6.23
3131	-1.08054844177129	-1.14864396289551	-1.01245292064708	10	Female	Weight	6.25
3141	-1.08135644948678	-1.14956280206491	-1.01315009690865	10	Female	Weight	6.27
3151	-1.08216188392493	-1.15047882333795	-1.01384494451191	10	Female	Weight	6.29
3161	-1.08296476142405	-1.15139204374068	-1.01453747910742	10	Female	Weight	6.31
3171	-1.08376509816735	-1.15230248014747	-1.01522771618723	10	Female	Weight	6.33
3181	-1.08456291018487	-1.15321014928275	-1.01591567108698	10	Female	Weight	6.35
3191	-1.08535821335542	-1.15411506772278	-1.01660135898805	10	Female	Weight	6.37
3201	-1.08615102340849	-1.15501725189736	-1.01728479491962	10	Female	Weight	6.39
3211	-1.08694135592611	-1.15591671809153	-1.01796599376069	10	Female	Weight	6.41
3221	-1.08772922634467	-1.15681348244721	-1.01864497024213	10	Female	Weight	6.43
3231	-1.08851464995675	-1.1577075609649	-1.01932173894861	10	Female	Weight	6.45
3241	-1.08929764191289	-1.15859896950524	-1.01999631432055	10	Female	Weight	6.47
3251	-1.09007821722335	-1.15948772379066	-1.02066871065604	10	Female	Weight	6.49
3261	-1.09085639075982	-1.16037383940694	-1.02133894211271	10	Female	Weight	6.51
3271	-1.09163217725716	-1.16125733180477	-1.02200702270956	10	Female	Weight	6.53
3281	-1.09240559131502	-1.16213821630126	-1.02267296632879	10	Female	Weight	6.55
3291	-1.09317664739954	-1.16301650808149	-1.02333678671759	10	Female	Weight	6.57
3301	-1.09394535984493	-1.16389222219998	-1.02399849748987	10	Female	Weight	6.59
3311	-1.09471174285509	-1.16476537358216	-1.02465811212802	10	Female	Weight	6.61
3321	-1.0954758105052	-1.16563597702583	-1.02531564398456	10	Female	Weight	6.63
3331	-1.09623757674324	-1.16650404720259	-1.02597110628389	10	Female	Weight	6.65
3341	-1.09699705539153	-1.16736959865923	-1.02662451212383	10	Female	Weight	6.67
3351	-1.09775426014826	-1.16823264581916	-1.02727587447735	10	Female	Weight	6.69
3361	-1.09850920458891	-1.16909320298374	-1.02792520619408	10	Female	Weight	6.71
3371	-1.09926190216779	-1.16995128433368	-1.02857252000191	10	Female	Weight	6.73
3381	-1.10001236621942	-1.17080690393032	-1.02921782850851	10	Female	Weight	6.75
3391	-1.10076060995995	-1.171660075717	-1.0298611442029	10	Female	Weight	6.77
3401	-1.10150664648861	-1.17251081352032	-1.03050247945689	10	Female	Weight	6.79
3411	-1.10225048878901	-1.17335913105146	-1.03114184652656	10	Female	Weight	6.81
3421	-1.10299214973056	-1.1742050419074	-1.03177925755372	10	Female	Weight	6.83
3431	-1.10373164206977	-1.1750485595722	-1.03241472456734	10	Female	Weight	6.85
3441	-1.10446897845159	-1.17588969741823	-1.03304825948494	10	Female	Weight	6.87
3451	-1.10520417141066	-1.17672846870735	-1.03367987411397	10	Female	Weight	6.89
3461	-1.10593723337266	-1.17756488659216	-1.03430958015317	10	Female	Weight	6.91
3471	-1.10666817665552	-1.17839896411713	-1.03493738919391	10	Female	Weight	6.93
3481	-1.10739701347067	-1.17923071421982	-1.03556331272151	10	Female	Weight	6.95
3491	-1.10812375592426	-1.18006014973198	-1.03618736211654	10	Female	Weight	6.97
3501	-1.1088484160184	-1.18088728338071	-1.03680954865609	10	Female	Weight	6.99
1102	0.393858577658527	0.30184076551281	0.485876389804244	50	Male	Weight	0.01
2102	0.264194296133819	0.19287862526476	0.335509967002877	50	Male	Weight	0.03
353	0.203903838641914	0.142014735294379	0.26579294198945	50	Male	Weight	0.05
412	0.164191529518381	0.10839767050037	0.219985388536391	50	Male	Weight	0.07
512	0.13453001460911	0.0832067979690764	0.185853231249144	50	Male	Weight	0.09
612	0.110845752364321	0.0630271601892407	0.158664344539402	50	Male	Weight	0.11
712	0.0911291079329379	0.0461733145872409	0.136084901278635	50	Male	Weight	0.13
812	0.074239557117206	0.0316883892628115	0.1167907249716	50	Male	Weight	0.15
912	0.0594671126689641	0.0189765471052059	0.0999576782327223	50	Male	Weight	0.17
1012	0.0463396497664865	0.00764147501874417	0.0850378245142289	50	Male	Weight	0.19
1112	0.034527247993672	-0.00259382157313418	0.0716483175604781	50	Male	Weight	0.21
1212	0.0237902569898928	-0.0119305731370113	0.0595110871167969	50	Male	Weight	0.23
1312	0.0139490996253018	-0.0205195754420059	0.0484177746926096	50	Male	Weight	0.25
1412	0.00486573308440175	-0.0284767430745793	0.0382082092433827	50	Male	Weight	0.27
1512	-0.00356824796498006	-0.0358930922322812	0.0287565963023211	50	Male	Weight	0.29
1612	-0.0114395318086637	-0.0428413880265862	0.0199623244092587	50	Male	Weight	0.31
1712	-0.0188185291603872	-0.0493807104305412	0.0117436521097669	50	Male	Weight	0.33
1812	-0.0257632094982322	-0.0555596751583984	0.00403325616193394	50	Male	Weight	0.35
1912	-0.0323218698179333	-0.0614187587395133	-0.00322498089635329	50	Male	Weight	0.37
2012	-0.0385351735917706	-0.0669920111818444	-0.0100783360016967	50	Male	Weight	0.39
2112	-0.0444376792522738	-0.0723083402467989	-0.0165670182577486	50	Male	Weight	0.41
2212	-0.0500590042786871	-0.0773924899136648	-0.0227255186437095	50	Male	Weight	0.43
2312	-0.0554247244075025	-0.0822657965496539	-0.0285836522653511	50	Male	Weight	0.45
2412	-0.0605570771536415	-0.086946780846787	-0.0341673734604959	50	Male	Weight	0.47
2512	-0.0654755186217664	-0.0914516166284088	-0.039499420615124	50	Male	Weight	0.49
2612	-0.0701971688557444	-0.0957945061029618	-0.0445998316085271	50	Male	Weight	0.51
2712	-0.0747371714735109	-0.0999879831676607	-0.0494863597793611	50	Male	Weight	0.53
2812	-0.0791089866522914	-0.104043160755214	-0.0541748125493685	50	Male	Weight	0.55
2912	-0.083324631758222	-0.107969934211678	-0.058679329304766	50	Male	Weight	0.57
3012	-0.0873948804609958	-0.11177714979461	-0.0630126111273816	50	Male	Weight	0.59
3112	-0.0913294286425416	-0.115472745255842	-0.0671861120292411	50	Male	Weight	0.61
3212	-0.0951370335310365	-0.119063867897541	-0.071210199164532	50	Male	Weight	0.63
3312	-0.0988256310836747	-0.122556974309264	-0.0750942878580855	50	Male	Weight	0.65
3412	-0.102402435575304	-0.125957915099709	-0.0788469560508989	50	Male	Weight	0.67
354	-0.105874024534816	-0.129272007253797	-0.0824760418158342	50	Male	Weight	0.69
362	-0.109246411542418	-0.13250409621932	-0.0859887268655158	50	Male	Weight	0.71
372	-0.11252510891197	-0.135658609418388	-0.0893916084055517	50	Male	Weight	0.73
382	-0.115715181899407	-0.138739602558739	-0.0926907612400741	50	Male	Weight	0.75
392	-0.118821295775826	-0.141750799867483	-0.0958917916841687	50	Male	Weight	0.77
402	-0.121847756863437	-0.144695629169382	-0.0989998845574914	50	Male	Weight	0.79
413	-0.124798548440307	-0.147577252571601	-0.102019844309013	50	Male	Weight	0.81
422	-0.127677362265084	-0.150398593387965	-0.104956131142202	50	Male	Weight	0.83
432	-0.130487626347648	-0.153162359831595	-0.107812892863702	50	Male	Weight	0.85
442	-0.133232529489688	-0.155871065919884	-0.110593993059493	50	Male	Weight	0.87
452	-0.135915043035807	-0.158527049966418	-0.113303036105197	50	Male	Weight	0.89
462	-0.138537940207209	-0.161132490977258	-0.115943389437159	50	Male	Weight	0.91
472	-0.141103813333372	-0.163689423221779	-0.118518203444966	50	Male	Weight	0.93
482	-0.143615089250126	-0.166199749208918	-0.121030429291334	50	Male	Weight	0.95
492	-0.146074043093393	-0.168665251266903	-0.123482834919882	50	Male	Weight	0.97
502	-0.148482810685096	-0.1710876018969	-0.125878019473291	50	Male	Weight	0.99
513	-0.150843399680218	-0.173468373047823	-0.128218426312613	50	Male	Weight	1.01
522	-0.153157699620785	-0.175809044439814	-0.130506354801757	50	Male	Weight	1.03
532	-0.155427491022941	-0.178111011047198	-0.132743970998683	50	Male	Weight	1.05
542	-0.157654453606578	-0.180375589837371	-0.134933317375785	50	Male	Weight	1.07
552	-0.159840173762841	-0.182604025849876	-0.137076321675807	50	Male	Weight	1.09
562	-0.161986151342642	-0.184797497689367	-0.139174804995916	50	Male	Weight	1.11
572	-0.164093805838954	-0.186957122497092	-0.141230489180816	50	Male	Weight	1.13
582	-0.16616448202672	-0.189083960457661	-0.143245003595779	50	Male	Weight	1.15
592	-0.168199455116479	-0.191179018891083	-0.145219891341875	50	Male	Weight	1.17
602	-0.170199935471183	-0.193243255974105	-0.14715661496826	50	Male	Weight	1.19
613	-0.172167072929885	-0.195277584129752	-0.149056561730017	50	Male	Weight	1.21
622	-0.174101960776982	-0.197282873119466	-0.150921048434498	50	Male	Weight	1.23
632	-0.176005639391311	-0.199259952868285	-0.152751325914336	50	Male	Weight	1.25
642	-0.177879099605593	-0.20120961605008	-0.154548583161106	50	Male	Weight	1.27
652	-0.179723285803396	-0.203132620456818	-0.156313951149973	50	Male	Weight	1.29
662	-0.18153909877783	-0.20502969117317	-0.158048506382491	50	Male	Weight	1.31
672	-0.18332739837366	-0.206901522575439	-0.159753274171881	50	Male	Weight	1.33
682	-0.185089005932211	-0.208748780171707	-0.161429231692715	50	Male	Weight	1.35
692	-0.18682470655649	-0.210572102298298	-0.163077310814681	50	Male	Weight	1.37
702	-0.188535251212146	-0.212372101686024	-0.164698400738268	50	Male	Weight	1.39
713	-0.19022135867835	-0.214149366908268	-0.166293350448431	50	Male	Weight	1.41
722	-0.191883717361268	-0.215904463721703	-0.167862971000833	50	Male	Weight	1.43
732	-0.193522986981593	-0.217637936309296	-0.169408037653889	50	Male	Weight	1.45
742	-0.195139800146475	-0.219350308434309	-0.170929291858641	50	Male	Weight	1.47
752	-0.196734763815236	-0.22104208451307	-0.172427443117401	50	Male	Weight	1.49
762	-0.198308460667355	-0.222713750613547	-0.173903170721163	50	Male	Weight	1.51
772	-0.199861450380453	-0.224365775386031	-0.175357125374875	50	Male	Weight	1.53
782	-0.201394270825276	-0.225998610931636	-0.176789930718917	50	Male	Weight	1.55
792	-0.202907439184081	-0.227612693613751	-0.178202184754411	50	Male	Weight	1.57
802	-0.204401452998219	-0.2292084448171	-0.179594461179339	50	Male	Weight	1.59
813	-0.205876791150254	-0.23078627165861	-0.180967310641898	50	Male	Weight	1.61
822	-0.207333914785437	-0.2323465676539	-0.182321261916973	50	Male	Weight	1.63
832	-0.208773268177	-0.233889713342854	-0.183656823011146	50	Male	Weight	1.65
842	-0.210195279539316	-0.23541607687741	-0.184974482201223	50	Male	Weight	1.67
852	-0.211600361792651	-0.236926014574425	-0.186274709010877	50	Male	Weight	1.69
862	-0.21298891328293	-0.238419871436219	-0.187557955129642	50	Male	Weight	1.71
872	-0.214361318459653	-0.239897981641152	-0.188824655278154	50	Male	Weight	1.73
882	-0.215717948514845	-0.241360669006427	-0.190075228023263	50	Male	Weight	1.75
892	-0.217059161985704	-0.242808247425058	-0.191310076546351	50	Male	Weight	1.77
902	-0.218385305323388	-0.244241021278844	-0.192529589367933	50	Male	Weight	1.79
913	-0.219696713430198	-0.245659285828986	-0.193734141031411	50	Male	Weight	1.81
922	-0.22099371016725	-0.247063327585874	-0.194924092748626	50	Male	Weight	1.83
932	-0.222276608834546	-0.248453424659435	-0.196099793009657	50	Male	Weight	1.85
942	-0.223545712625242	-0.249829847091328	-0.197261578159156	50	Male	Weight	1.87
952	-0.224801315055745	-0.251192857170162	-0.198409772941328	50	Male	Weight	1.89
962	-0.226043700373176	-0.252542709730833	-0.199544691015518	50	Male	Weight	1.91
972	-0.227273143941605	-0.253879652438968	-0.200666635444242	50	Male	Weight	1.93
982	-0.228489912608383	-0.255203926061418	-0.201775899155348	50	Male	Weight	1.95
992	-0.229694265051776	-0.25651576472365	-0.202872765379902	50	Male	Weight	1.97
1002	-0.230886452111043	-0.257815396154829	-0.203957508067258	50	Male	Weight	1.99
1013	-0.232066717100012	-0.259103041921325	-0.205030392278699	50	Male	Weight	2.01
1022	-0.233235296105127	-0.260378917649336	-0.206091674560918	50	Male	Weight	2.03
1032	-0.234392418268886	-0.261643233237238	-0.207141603300535	50	Male	Weight	2.05
1042	-0.235538306059524	-0.262896193058282	-0.208180419060766	50	Male	Weight	2.07
1052	-0.23667317552772	-0.264137996154151	-0.209208354901288	50	Male	Weight	2.09
1062	-0.237797236551086	-0.265368836419913	-0.210225636682259	50	Male	Weight	2.11
1072	-0.238910693067126	-0.266588902780829	-0.211232483353424	50	Male	Weight	2.13
1082	-0.2400137432953	-0.267798379361468	-0.212229107229131	50	Male	Weight	2.15
1092	-0.24110657994881	-0.268997445647545	-0.213215714250076	50	Male	Weight	2.17
1103	-0.242189390436678	-0.270186276640852	-0.214192504232504	50	Male	Weight	2.19
1113	-0.243262357056625	-0.271365043007669	-0.215159671105581	50	Male	Weight	2.21
1122	-0.244325657179272	-0.272533911220973	-0.216117403137572	50	Male	Weight	2.23
1132	-0.245379463424115	-0.273693043696779	-0.217065883151451	50	Male	Weight	2.25
1142	-0.246423943827708	-0.274842598924897	-0.218005288730518	50	Male	Weight	2.27
1152	-0.247459262004476	-0.275982731594394	-0.218935792414558	50	Male	Weight	2.29
1162	-0.248485577300534	-0.277113592714023	-0.219857561887045	50	Male	Weight	2.31
1172	-0.249503044940872	-0.27823532972786	-0.220770760153884	50	Male	Weight	2.33
1182	-0.250511816170254	-0.279348086626395	-0.221675545714113	50	Male	Weight	2.35
1192	-0.251512038388145	-0.280452004053275	-0.222572072723016	50	Male	Weight	2.37
1202	-0.25250385527797	-0.28154721940793	-0.223460491148009	50	Male	Weight	2.39
1213	-0.253487406930981	-0.282633866944253	-0.224340946917708	50	Male	Weight	2.41
1222	-0.254462829965015	-0.283712077865539	-0.225213582064491	50	Male	Weight	2.43
1232	-0.255430257638379	-0.284781980415838	-0.22607853486092	50	Male	Weight	2.45
1242	-0.256389819959103	-0.285843699967898	-0.226935939950307	50	Male	Weight	2.47
1252	-0.257341643789792	-0.286897359107848	-0.227785928471736	50	Male	Weight	2.49
1262	-0.258285852948285	-0.287943077716767	-0.228628628179804	50	Male	Weight	2.51
1272	-0.259222568304313	-0.288980973049279	-0.229464163559347	50	Male	Weight	2.53
1282	-0.260151907872357	-0.290011159809306	-0.230292655935408	50	Male	Weight	2.55
1292	-0.261073986900876	-0.291033750223099	-0.231114223578654	50	Male	Weight	2.57
1302	-0.26198891795808	-0.292048854109672	-0.231928981806488	50	Male	Weight	2.59
1313	-0.262896811014397	-0.293056578948745	-0.232737043080049	50	Male	Weight	2.61
1322	-0.2637977735218	-0.294057029946302	-0.233538517097298	50	Male	Weight	2.63
1332	-0.264691910490124	-0.295050310097868	-0.23433351088238	50	Male	Weight	2.65
1342	-0.265579324560515	-0.2960365202496	-0.235122128871431	50	Male	Weight	2.67
1352	-0.266460116076143	-0.297015759157283	-0.235904472995003	50	Male	Weight	2.69
1362	-0.267334383150285	-0.297988123543314	-0.236680642757257	50	Male	Weight	2.71
1372	-0.268202221731917	-0.298953708151759	-0.237450735312076	50	Male	Weight	2.73
1382	-0.269063725668904	-0.299912605801563	-0.238214845536245	50	Male	Weight	2.75
1392	-0.269918986768904	-0.300864907437987	-0.238973066099821	50	Male	Weight	2.77
1402	-0.270768094858081	-0.301810702182336	-0.239725487533825	50	Male	Weight	2.79
1413	-0.271611137837718	-0.302750077380059	-0.240472198295376	50	Male	Weight	2.81
1422	-0.272448201738827	-0.303683118647269	-0.241213284830386	50	Male	Weight	2.83
1432	-0.273279370774835	-0.304609909915762	-0.241948831633907	50	Male	Weight	2.85
1442	-0.274104727392421	-0.305530533476579	-0.242678921308262	50	Male	Weight	2.87
1452	-0.274924352320599	-0.306445070022177	-0.24340363461902	50	Male	Weight	2.89
1462	-0.275738324618101	-0.307353598687253	-0.244123050548949	50	Male	Weight	2.91
1472	-0.276546721719139	-0.308256197088282	-0.244837246349996	50	Male	Weight	2.93
1482	-0.277349619477609	-0.309152941361814	-0.245546297593403	50	Male	Weight	2.95
1492	-0.278147092209804	-0.310043906201569	-0.246250278218039	50	Male	Weight	2.97
1502	-0.278939212735696	-0.310929164894392	-0.246949260577001	50	Male	Weight	2.99
1513	-0.279726052418834	-0.31180878935509	-0.247643315482578	50	Male	Weight	3.01
1522	-0.280507681204926	-0.312682850160204	-0.248332512249648	50	Male	Weight	3.03
1532	-0.281284167659154	-0.313551416580762	-0.249016918737547	50	Male	Weight	3.05
1542	-0.282055579002266	-0.314414556614024	-0.249696601390508	50	Male	Weight	3.07
1552	-0.282821981145494	-0.315272337014289	-0.250371625276698	50	Male	Weight	3.09
1562	-0.283583438724352	-0.316124823322772	-0.251042054125933	50	Male	Weight	3.11
1572	-0.284340015131348	-0.316972079896593	-0.251707950366104	50	Male	Weight	3.13
1582	-0.285091772547649	-0.317814169936911	-0.252369375158388	50	Male	Weight	3.15
1592	-0.285838771973752	-0.318651155516234	-0.25302638843127	50	Male	Weight	3.17
1602	-0.286581073259186	-0.319483097604928	-0.253679048913444	50	Male	Weight	3.19
1613	-0.287318735131286	-0.32031005609696	-0.254327414165613	50	Male	Weight	3.21
1622	-0.288051815223077	-0.321132089834889	-0.254971540611264	50	Male	Weight	3.23
1632	-0.288780370100287	-0.321949256634154	-0.255611483566421	50	Male	Weight	3.25
1642	-0.28950445528755	-0.322761613306655	-0.256247297268445	50	Male	Weight	3.27
1652	-0.290224125293788	-0.323569215683675	-0.256879034903901	50	Male	Weight	3.29
1662	-0.290939433636842	-0.324372118638145	-0.257506748635539	50	Male	Weight	3.31
1672	-0.29165043286735	-0.325170376106297	-0.258130489628404	50	Male	Weight	3.33
1682	-0.292357174591916	-0.325964041108697	-0.258750308075136	50	Male	Weight	3.35
1692	-0.293059709495587	-0.326753165770709	-0.259366253220465	50	Male	Weight	3.37
1702	-0.293758087363662	-0.327537801342382	-0.259978373384942	50	Male	Weight	3.39
1713	-0.29445235710287	-0.328317998217802	-0.260586715987938	50	Male	Weight	3.41
1722	-0.295142566761913	-0.329093805953902	-0.261191327569925	50	Male	Weight	3.43
1732	-0.295828763551428	-0.329865273288773	-0.261792253814084	50	Male	Weight	3.45
1742	-0.29651099386336	-0.330632448159476	-0.262389539567244	50	Male	Weight	3.47
1752	-0.297189303289784	-0.331395377719372	-0.262983228860196	50	Male	Weight	3.49
1762	-0.297863736641187	-0.332154108354991	-0.263573364927384	50	Male	Weight	3.51
1772	-0.298534337964235	-0.332908685702454	-0.264159990226017	50	Male	Weight	3.53
1782	-0.299201150559031	-0.333659154663459	-0.264743146454603	50	Male	Weight	3.55
1792	-0.299864216995891	-0.334405559420842	-0.26532287457094	50	Male	Weight	3.57
1802	-0.300523579131659	-0.335147943453739	-0.265899214809579	50	Male	Weight	3.59
1813	-0.301179278125554	-0.335886349552344	-0.266472206698765	50	Male	Weight	3.61
1822	-0.301831354454593	-0.336620819832289	-0.267041889076898	50	Male	Weight	3.63
1832	-0.302479847928582	-0.337351395748654	-0.267608300108511	50	Male	Weight	3.65
1842	-0.303124797704701	-0.338078118109613	-0.26817147729979	50	Male	Weight	3.67
1852	-0.303766242301691	-0.338801027089735	-0.268731457513647	50	Male	Weight	3.69
1862	-0.304404219613658	-0.339520162242946	-0.26928827698437	50	Male	Weight	3.71
1872	-0.305038766923508	-0.340235562515162	-0.269841971331854	50	Male	Weight	3.73
1882	-0.305669920916019	-0.340947266256606	-0.270392575575432	50	Male	Weight	3.75
1892	-0.306297717690569	-0.341655311233816	-0.270940124147323	50	Male	Weight	3.77
1902	-0.306922192773524	-0.34235973464135	-0.271484650905698	50	Male	Weight	3.79
1913	-0.307543381130302	-0.343060573113207	-0.272026189147396	50	Male	Weight	3.81
1922	-0.308161317177119	-0.343757862733963	-0.272564771620276	50	Male	Weight	3.83
1932	-0.308776034792438	-0.34445163904963	-0.273100430535246	50	Male	Weight	3.85
1942	-0.309387567328104	-0.345141937078258	-0.27363319757795	50	Male	Weight	3.87
1952	-0.309995947620209	-0.345828791320268	-0.27416310392015	50	Male	Weight	3.89
1962	-0.31060120799967	-0.346512235768545	-0.274690180230795	50	Male	Weight	3.91
1972	-0.311203380302539	-0.347192303918282	-0.275214456686796	50	Male	Weight	3.93
1982	-0.311802495880049	-0.347869028776586	-0.275735962983513	50	Male	Weight	3.95
1992	-0.312398585608414	-0.348542442871864	-0.276254728344964	50	Male	Weight	3.97
2002	-0.312991679898369	-0.349212578262973	-0.276770781533765	50	Male	Weight	3.99
2013	-0.313581808704487	-0.349879466548162	-0.277284150860811	50	Male	Weight	4.01
2022	-0.314169001534253	-0.350543138873806	-0.2777948641947	50	Male	Weight	4.03
2032	-0.314753287456919	-0.351203625942921	-0.278302948970917	50	Male	Weight	4.05
2042	-0.315334695112139	-0.351860958023501	-0.278808432200778	50	Male	Weight	4.07
2052	-0.315913252718391	-0.352515164956638	-0.279311340480145	50	Male	Weight	4.09
2062	-0.316488988081198	-0.353166276164477	-0.279811699997919	50	Male	Weight	4.11
2072	-0.317061928601143	-0.353814320657971	-0.280309536544314	50	Male	Weight	4.13
2082	-0.317632101281696	-0.354459327044466	-0.280804875518927	50	Male	Weight	4.15
2092	-0.318199532736854	-0.355101323535109	-0.281297741938599	50	Male	Weight	4.17
2103	-0.318764249198589	-0.355740337952095	-0.281788160445083	50	Male	Weight	4.19
2113	-0.319326276524128	-0.356376397735737	-0.282276155312519	50	Male	Weight	4.21
2122	-0.319885640203058	-0.357009529951393	-0.282761750454723	50	Male	Weight	4.23
2132	-0.320442365364261	-0.357639761296223	-0.2832449694323	50	Male	Weight	4.25
2142	-0.320996476782688	-0.358267118105802	-0.283725835459574	50	Male	Weight	4.27
2152	-0.321547998885976	-0.358891626360591	-0.284204371411362	50	Male	Weight	4.29
2162	-0.322096955760909	-0.35951331169225	-0.284680599829568	50	Male	Weight	4.31
2172	-0.322643371159728	-0.360132199389829	-0.285154542929626	50	Male	Weight	4.33
2182	-0.323187268506301	-0.360748314405811	-0.285626222606791	50	Male	Weight	4.35
2192	-0.323728670902148	-0.361361681362027	-0.286095660442268	50	Male	Weight	4.37
2202	-0.324267601132325	-0.361972324555444	-0.286562877709206	50	Male	Weight	4.39
2213	-0.324804081671183	-0.362580267963824	-0.287027895378543	50	Male	Weight	4.41
2222	-0.325338134687988	-0.363185535251263	-0.287490734124713	50	Male	Weight	4.43
2232	-0.32586978205242	-0.363788149773613	-0.287951414331226	50	Male	Weight	4.45
2242	-0.326399045339944	-0.364388134583783	-0.288409956096106	50	Male	Weight	4.47
2252	-0.326925945837069	-0.364985512436928	-0.28886637923721	50	Male	Weight	4.49
2262	-0.32745050454648	-0.365580305795536	-0.289320703297424	50	Male	Weight	4.51
2272	-0.327972742192063	-0.366172536834393	-0.289772947549733	50	Male	Weight	4.53
2282	-0.328492679223822	-0.36676222744546	-0.290223131002183	50	Male	Weight	4.55
2292	-0.329010335822674	-0.36734939924263	-0.290671272402718	50	Male	Weight	4.57
2302	-0.329525731905161	-0.367934073566403	-0.29111739024392	50	Male	Weight	4.59
2313	-0.330038887128041	-0.36851627148845	-0.291561502767631	50	Male	Weight	4.61
2322	-0.330549820892785	-0.369096013816093	-0.292003627969477	50	Male	Weight	4.63
2332	-0.331058552349985	-0.369673321096683	-0.292443783603286	50	Male	Weight	4.65
2342	-0.331565100403655	-0.370248213621897	-0.292881987185413	50	Male	Weight	4.67
2352	-0.33206948371545	-0.370820711431941	-0.293318255998959	50	Male	Weight	4.69
2362	-0.332571720708789	-0.371390834319669	-0.29375260709791	50	Male	Weight	4.71
2372	-0.333071829572893	-0.371958601834618	-0.294185057311168	50	Male	Weight	4.73
2382	-0.333569828266739	-0.372524033286965	-0.294615623246513	50	Male	Weight	4.75
2392	-0.334065734522928	-0.373087147751399	-0.295044321294457	50	Male	Weight	4.77
2402	-0.334559565851476	-0.373647964070916	-0.295471167632036	50	Male	Weight	4.79
2413	-0.335051339543523	-0.374206500860547	-0.295896178226499	50	Male	Weight	4.81
2422	-0.335541072674962	-0.374762776510993	-0.296319368838932	50	Male	Weight	4.83
2432	-0.336028782110005	-0.375316809192212	-0.296740755027798	50	Male	Weight	4.85
2442	-0.33651448450466	-0.375868616856914	-0.297160352152405	50	Male	Weight	4.87
2452	-0.336998196310145	-0.376418217243998	-0.297578175376292	50	Male	Weight	4.89
2462	-0.337479933776238	-0.376965627881922	-0.297994239670553	50	Male	Weight	4.91
2472	-0.337959712954543	-0.377510866092003	-0.298408559817084	50	Male	Weight	4.93
2482	-0.338437549701709	-0.378053948991652	-0.298821150411765	50	Male	Weight	4.95
2492	-0.338913459682565	-0.378594893497555	-0.299232025867575	50	Male	Weight	4.97
2502	-0.339387458373209	-0.379133716328779	-0.299641200417639	50	Male	Weight	4.99
2513	-0.339859561064025	-0.379670434009832	-0.300048688118217	50	Male	Weight	5.01
2522	-0.34032978286264	-0.380205062873655	-0.300454502851625	50	Male	Weight	5.03
2532	-0.34079813869683	-0.380737619064559	-0.300858658329102	50	Male	Weight	5.05
2542	-0.34126464331736	-0.381268118541109	-0.30126116809361	50	Male	Weight	5.07
2552	-0.341729311300771	-0.381796577078951	-0.30166204552259	50	Male	Weight	5.09
2562	-0.342192157052117	-0.382323010273587	-0.302061303830646	50	Male	Weight	5.11
2572	-0.342653194807639	-0.382847433543093	-0.302458956072185	50	Male	Weight	5.13
2582	-0.343112438637398	-0.383369862130794	-0.302855015144002	50	Male	Weight	5.15
2592	-0.343569902447847	-0.383890311107882	-0.303249493787812	50	Male	Weight	5.17
2602	-0.344025599984362	-0.384408795375992	-0.303642404592731	50	Male	Weight	5.19
2613	-0.344479544833713	-0.384925329669722	-0.304033759997705	50	Male	Weight	5.21
2622	-0.344931750426505	-0.385439928559112	-0.304423572293898	50	Male	Weight	5.23
2632	-0.345382230039553	-0.385952606452081	-0.304811853627025	50	Male	Weight	5.25
2642	-0.345830996798227	-0.386463377596807	-0.305198615999646	50	Male	Weight	5.27
2652	-0.346278063678742	-0.386972256084077	-0.305583871273406	50	Male	Weight	5.29
2662	-0.346723443510413	-0.387479255849584	-0.305967631171241	50	Male	Weight	5.31
2672	-0.347167148977863	-0.387984390676192	-0.306349907279534	50	Male	Weight	5.33
2682	-0.347609192623191	-0.388487674196149	-0.306730711050232	50	Male	Weight	5.35
2692	-0.348049586848097	-0.388989119893269	-0.307110053802925	50	Male	Weight	5.37
2702	-0.348488343915972	-0.389488741105071	-0.307487946726874	50	Male	Weight	5.39
2713	-0.348925475953949	-0.38998655102488	-0.307864400883018	50	Male	Weight	5.41
2722	-0.349360994954907	-0.390482562703891	-0.308239427205923	50	Male	Weight	5.43
2732	-0.349794912779454	-0.390976789053199	-0.308613036505709	50	Male	Weight	5.45
2742	-0.35022724115786	-0.391469242845784	-0.308985239469935	50	Male	Weight	5.47
2752	-0.350657991691959	-0.391959936718473	-0.309356046665444	50	Male	Weight	5.49
2762	-0.351087175857021	-0.392448883173859	-0.309725468540182	50	Male	Weight	5.51
2772	-0.351514805003584	-0.392936094582192	-0.310093515424975	50	Male	Weight	5.53
2782	-0.351940890359254	-0.39342158318323	-0.310460197535279	50	Male	Weight	5.55
2792	-0.352365443030478	-0.393905361088065	-0.310825524972892	50	Male	Weight	5.57
2802	-0.352788474004276	-0.394387440280913	-0.31118950772764	50	Male	Weight	5.59
2813	-0.35320999414995	-0.394867832620875	-0.311552155679026	50	Male	Weight	5.61
2822	-0.353630014220759	-0.395346549843666	-0.311913478597853	50	Male	Weight	5.63
2832	-0.354048544855566	-0.395823603563318	-0.312273486147815	50	Male	Weight	5.65
2842	-0.354465596580454	-0.396299005273846	-0.312632187887061	50	Male	Weight	5.67
2852	-0.354881179810312	-0.396772766350897	-0.312989593269727	50	Male	Weight	5.69
2862	-0.355295304850401	-0.397244898053359	-0.313345711647443	50	Male	Weight	5.71
2872	-0.355707981897884	-0.397715411524953	-0.313700552270816	50	Male	Weight	5.73
2882	-0.356119221043333	-0.398184317795791	-0.314054124290874	50	Male	Weight	5.75
2892	-0.356529032272207	-0.398651627783911	-0.314406436760503	50	Male	Weight	5.77
2902	-0.356937425466313	-0.399117352296787	-0.31475749863584	50	Male	Weight	5.79
2913	-0.357344410405231	-0.399581502032808	-0.315107318777653	50	Male	Weight	5.81
2922	-0.357749996767717	-0.400044087582743	-0.315455905952691	50	Male	Weight	5.83
2932	-0.358154194133092	-0.400505119431172	-0.315803268835012	50	Male	Weight	5.85
2942	-0.358557011982591	-0.400964607957894	-0.316149416007288	50	Male	Weight	5.87
2952	-0.358958459700704	-0.401422563439322	-0.316494355962087	50	Male	Weight	5.89
2962	-0.359358546576484	-0.401878996049838	-0.316838097103131	50	Male	Weight	5.91
2972	-0.359757281804838	-0.402333915863145	-0.317180647746532	50	Male	Weight	5.93
2982	-0.360154674487795	-0.402787332853579	-0.317522016122011	50	Male	Weight	5.95
2992	-0.360550733635752	-0.403239256897415	-0.317862210374089	50	Male	Weight	5.97
3002	-0.3609454681687	-0.403689697774137	-0.318201238563263	50	Male	Weight	5.99
3013	-0.361338886917431	-0.404138665167702	-0.31853910866716	50	Male	Weight	6.01
3022	-0.361730998624721	-0.404586168667773	-0.318875828581669	50	Male	Weight	6.03
3032	-0.362121811946497	-0.405032217770936	-0.319211406122058	50	Male	Weight	6.05
3042	-0.362511335452986	-0.405476821881901	-0.319545849024071	50	Male	Weight	6.07
3052	-0.362899577629835	-0.405919990314673	-0.319879164944997	50	Male	Weight	6.09
3062	-0.363286546879231	-0.40636173229372	-0.320211361464741	50	Male	Weight	6.11
3072	-0.363672251520981	-0.406802056955106	-0.320542446086856	50	Male	Weight	6.13
3082	-0.364056699793595	-0.40724097334762	-0.32087242623957	50	Male	Weight	6.15
3092	-0.364439899855335	-0.407678490433879	-0.321201309276791	50	Male	Weight	6.17
3102	-0.364821859785257	-0.408114617091414	-0.3215291024791	50	Male	Weight	6.19
3113	-0.365202587584233	-0.408549362113744	-0.321855813054721	50	Male	Weight	6.21
3122	-0.365582091175954	-0.408982734211428	-0.322181448140479	50	Male	Weight	6.23
3132	-0.365960378407923	-0.409414742013104	-0.322506014802743	50	Male	Weight	6.25
3142	-0.366337457052428	-0.409845394066508	-0.322829520038348	50	Male	Weight	6.27
3152	-0.366713334807496	-0.410274698839483	-0.32315197077551	50	Male	Weight	6.29
3162	-0.367088019297843	-0.410702664720966	-0.32347337387472	50	Male	Weight	6.31
3172	-0.367461518075795	-0.411129300021964	-0.323793736129625	50	Male	Weight	6.33
3182	-0.367833838622206	-0.411554612976515	-0.324113064267896	50	Male	Weight	6.35
3192	-0.368204988347356	-0.411978611742633	-0.324431364952079	50	Male	Weight	6.37
3202	-0.368574974591835	-0.412401304403235	-0.324748644780435	50	Male	Weight	6.39
3213	-0.368943804627415	-0.412822698967063	-0.325064910287767	50	Male	Weight	6.41
3222	-0.369311485657908	-0.413242803369584	-0.325380167946232	50	Male	Weight	6.43
3232	-0.369678024820008	-0.413661625473879	-0.325694424166137	50	Male	Weight	6.45
3242	-0.370043429184125	-0.414079173071519	-0.326007685296732	50	Male	Weight	6.47
3252	-0.370407705755202	-0.414495453883426	-0.326319957626977	50	Male	Weight	6.49
3262	-0.370770861473519	-0.414910475560727	-0.326631247386311	50	Male	Weight	6.51
3272	-0.37113290321549	-0.415324245685583	-0.326941560745397	50	Male	Weight	6.53
3282	-0.371493837794443	-0.415736771772024	-0.327250903816863	50	Male	Weight	6.55
3292	-0.371853671961387	-0.416148061266748	-0.327559282656025	50	Male	Weight	6.57
3302	-0.372212412405772	-0.416558121549936	-0.327866703261607	50	Male	Weight	6.59
3313	-0.372570065756234	-0.416966959936026	-0.328173171576443	50	Male	Weight	6.61
3322	-0.372926638581334	-0.417374583674499	-0.328478693488168	50	Male	Weight	6.63
3332	-0.373282137390273	-0.417780999950642	-0.328783274829904	50	Male	Weight	6.65
3342	-0.373636568633614	-0.418186215886299	-0.32908692138093	50	Male	Weight	6.67
3352	-0.373989938703981	-0.418590238540618	-0.329389638867344	50	Male	Weight	6.69
3362	-0.374342253936748	-0.41899307491078	-0.329691432962715	50	Male	Weight	6.71
3372	-0.374693520610723	-0.419394731932724	-0.329992309288723	50	Male	Weight	6.73
3382	-0.375043744948824	-0.419795216481855	-0.330292273415792	50	Male	Weight	6.75
3392	-0.375392933118729	-0.420194535373746	-0.330591330863712	50	Male	Weight	6.77
3402	-0.375741091233539	-0.420592695364829	-0.33088948710225	50	Male	Weight	6.79
3413	-0.376088225352416	-0.420989703153074	-0.331186747551758	50	Male	Weight	6.81
3422	-0.376434341481213	-0.421385565378664	-0.331483117583762	50	Male	Weight	6.83
3432	-0.376779445573102	-0.421780288624654	-0.33177860252155	50	Male	Weight	6.85
3442	-0.377123543529185	-0.42217387941762	-0.332073207640749	50	Male	Weight	6.87
3452	-0.3774666411991	-0.422566344228309	-0.332366938169892	50	Male	Weight	6.89
3462	-0.377808744381621	-0.422957689472265	-0.332659799290978	50	Male	Weight	6.91
3472	-0.378149858825243	-0.423347921510462	-0.332951796140024	50	Male	Weight	6.93
3482	-0.378489990228759	-0.423737046649911	-0.333242933807606	50	Male	Weight	6.95
3492	-0.378829144241837	-0.424125071144274	-0.333533217339399	50	Male	Weight	6.97
3502	-0.37916732646558	-0.424512001194461	-0.333822651736699	50	Male	Weight	6.99
1104	0.393858577658527	0.30184076551281	0.485876389804244	50	Female	Weight	0.01
2104	0.264194296133819	0.19287862526476	0.335509967002877	50	Female	Weight	0.03
355	0.203903838641914	0.142014735294379	0.26579294198945	50	Female	Weight	0.05
414	0.164191529518381	0.10839767050037	0.219985388536391	50	Female	Weight	0.07
514	0.13453001460911	0.0832067979690764	0.185853231249144	50	Female	Weight	0.09
614	0.110845752364321	0.0630271601892407	0.158664344539402	50	Female	Weight	0.11
714	0.0911291079329379	0.0461733145872409	0.136084901278635	50	Female	Weight	0.13
814	0.074239557117206	0.0316883892628115	0.1167907249716	50	Female	Weight	0.15
914	0.0594671126689641	0.0189765471052059	0.0999576782327223	50	Female	Weight	0.17
1014	0.0463396497664865	0.00764147501874417	0.0850378245142289	50	Female	Weight	0.19
1114	0.034527247993672	-0.00259382157313418	0.0716483175604781	50	Female	Weight	0.21
1214	0.0237902569898928	-0.0119305731370113	0.0595110871167969	50	Female	Weight	0.23
1314	0.0139490996253018	-0.0205195754420059	0.0484177746926096	50	Female	Weight	0.25
1414	0.00486573308440175	-0.0284767430745793	0.0382082092433827	50	Female	Weight	0.27
1514	-0.00356824796498006	-0.0358930922322812	0.0287565963023211	50	Female	Weight	0.29
1614	-0.0114395318086637	-0.0428413880265862	0.0199623244092587	50	Female	Weight	0.31
1714	-0.0188185291603872	-0.0493807104305412	0.0117436521097669	50	Female	Weight	0.33
1814	-0.0257632094982322	-0.0555596751583984	0.00403325616193394	50	Female	Weight	0.35
1914	-0.0323218698179333	-0.0614187587395133	-0.00322498089635329	50	Female	Weight	0.37
2014	-0.0385351735917706	-0.0669920111818444	-0.0100783360016967	50	Female	Weight	0.39
2114	-0.0444376792522738	-0.0723083402467989	-0.0165670182577486	50	Female	Weight	0.41
2214	-0.0500590042786871	-0.0773924899136648	-0.0227255186437095	50	Female	Weight	0.43
2314	-0.0554247244075025	-0.0822657965496539	-0.0285836522653511	50	Female	Weight	0.45
2414	-0.0605570771536415	-0.086946780846787	-0.0341673734604959	50	Female	Weight	0.47
2514	-0.0654755186217664	-0.0914516166284088	-0.039499420615124	50	Female	Weight	0.49
2614	-0.0701971688557444	-0.0957945061029618	-0.0445998316085271	50	Female	Weight	0.51
2714	-0.0747371714735109	-0.0999879831676607	-0.0494863597793611	50	Female	Weight	0.53
2814	-0.0791089866522914	-0.104043160755214	-0.0541748125493685	50	Female	Weight	0.55
2914	-0.083324631758222	-0.107969934211678	-0.058679329304766	50	Female	Weight	0.57
3014	-0.0873948804609958	-0.11177714979461	-0.0630126111273816	50	Female	Weight	0.59
3114	-0.0913294286425416	-0.115472745255842	-0.0671861120292411	50	Female	Weight	0.61
3214	-0.0951370335310365	-0.119063867897541	-0.071210199164532	50	Female	Weight	0.63
3314	-0.0988256310836747	-0.122556974309264	-0.0750942878580855	50	Female	Weight	0.65
3414	-0.102402435575304	-0.125957915099709	-0.0788469560508989	50	Female	Weight	0.67
356	-0.105874024534816	-0.129272007253797	-0.0824760418158342	50	Female	Weight	0.69
363	-0.109246411542418	-0.13250409621932	-0.0859887268655158	50	Female	Weight	0.71
373	-0.11252510891197	-0.135658609418388	-0.0893916084055517	50	Female	Weight	0.73
383	-0.115715181899407	-0.138739602558739	-0.0926907612400741	50	Female	Weight	0.75
393	-0.118821295775826	-0.141750799867483	-0.0958917916841687	50	Female	Weight	0.77
403	-0.121847756863437	-0.144695629169382	-0.0989998845574914	50	Female	Weight	0.79
415	-0.124798548440307	-0.147577252571601	-0.102019844309013	50	Female	Weight	0.81
423	-0.127677362265084	-0.150398593387965	-0.104956131142202	50	Female	Weight	0.83
433	-0.130487626347648	-0.153162359831595	-0.107812892863702	50	Female	Weight	0.85
443	-0.133232529489688	-0.155871065919884	-0.110593993059493	50	Female	Weight	0.87
453	-0.135915043035807	-0.158527049966418	-0.113303036105197	50	Female	Weight	0.89
463	-0.138537940207209	-0.161132490977258	-0.115943389437159	50	Female	Weight	0.91
473	-0.141103813333372	-0.163689423221779	-0.118518203444966	50	Female	Weight	0.93
483	-0.143615089250126	-0.166199749208918	-0.121030429291334	50	Female	Weight	0.95
493	-0.146074043093393	-0.168665251266903	-0.123482834919882	50	Female	Weight	0.97
503	-0.148482810685096	-0.1710876018969	-0.125878019473291	50	Female	Weight	0.99
515	-0.150843399680218	-0.173468373047823	-0.128218426312613	50	Female	Weight	1.01
523	-0.153157699620785	-0.175809044439814	-0.130506354801757	50	Female	Weight	1.03
533	-0.155427491022941	-0.178111011047198	-0.132743970998683	50	Female	Weight	1.05
543	-0.157654453606578	-0.180375589837371	-0.134933317375785	50	Female	Weight	1.07
553	-0.159840173762841	-0.182604025849876	-0.137076321675807	50	Female	Weight	1.09
563	-0.161986151342642	-0.184797497689367	-0.139174804995916	50	Female	Weight	1.11
573	-0.164093805838954	-0.186957122497092	-0.141230489180816	50	Female	Weight	1.13
583	-0.16616448202672	-0.189083960457661	-0.143245003595779	50	Female	Weight	1.15
593	-0.168199455116479	-0.191179018891083	-0.145219891341875	50	Female	Weight	1.17
603	-0.170199935471183	-0.193243255974105	-0.14715661496826	50	Female	Weight	1.19
615	-0.172167072929885	-0.195277584129752	-0.149056561730017	50	Female	Weight	1.21
623	-0.174101960776982	-0.197282873119466	-0.150921048434498	50	Female	Weight	1.23
633	-0.176005639391311	-0.199259952868285	-0.152751325914336	50	Female	Weight	1.25
643	-0.177879099605593	-0.20120961605008	-0.154548583161106	50	Female	Weight	1.27
653	-0.179723285803396	-0.203132620456818	-0.156313951149973	50	Female	Weight	1.29
663	-0.18153909877783	-0.20502969117317	-0.158048506382491	50	Female	Weight	1.31
673	-0.18332739837366	-0.206901522575439	-0.159753274171881	50	Female	Weight	1.33
683	-0.185089005932211	-0.208748780171707	-0.161429231692715	50	Female	Weight	1.35
693	-0.18682470655649	-0.210572102298298	-0.163077310814681	50	Female	Weight	1.37
703	-0.188535251212146	-0.212372101686024	-0.164698400738268	50	Female	Weight	1.39
715	-0.19022135867835	-0.214149366908268	-0.166293350448431	50	Female	Weight	1.41
723	-0.191883717361268	-0.215904463721703	-0.167862971000833	50	Female	Weight	1.43
733	-0.193522986981593	-0.217637936309296	-0.169408037653889	50	Female	Weight	1.45
743	-0.195139800146475	-0.219350308434309	-0.170929291858641	50	Female	Weight	1.47
753	-0.196734763815236	-0.22104208451307	-0.172427443117401	50	Female	Weight	1.49
763	-0.198308460667355	-0.222713750613547	-0.173903170721163	50	Female	Weight	1.51
773	-0.199861450380453	-0.224365775386031	-0.175357125374875	50	Female	Weight	1.53
783	-0.201394270825276	-0.225998610931636	-0.176789930718917	50	Female	Weight	1.55
793	-0.202907439184081	-0.227612693613751	-0.178202184754411	50	Female	Weight	1.57
803	-0.204401452998219	-0.2292084448171	-0.179594461179339	50	Female	Weight	1.59
815	-0.205876791150254	-0.23078627165861	-0.180967310641898	50	Female	Weight	1.61
823	-0.207333914785437	-0.2323465676539	-0.182321261916973	50	Female	Weight	1.63
833	-0.208773268177	-0.233889713342854	-0.183656823011146	50	Female	Weight	1.65
843	-0.210195279539316	-0.23541607687741	-0.184974482201223	50	Female	Weight	1.67
853	-0.211600361792651	-0.236926014574425	-0.186274709010877	50	Female	Weight	1.69
863	-0.21298891328293	-0.238419871436219	-0.187557955129642	50	Female	Weight	1.71
873	-0.214361318459653	-0.239897981641152	-0.188824655278154	50	Female	Weight	1.73
883	-0.215717948514845	-0.241360669006427	-0.190075228023263	50	Female	Weight	1.75
893	-0.217059161985704	-0.242808247425058	-0.191310076546351	50	Female	Weight	1.77
903	-0.218385305323388	-0.244241021278844	-0.192529589367933	50	Female	Weight	1.79
915	-0.219696713430198	-0.245659285828986	-0.193734141031411	50	Female	Weight	1.81
923	-0.22099371016725	-0.247063327585874	-0.194924092748626	50	Female	Weight	1.83
933	-0.222276608834546	-0.248453424659435	-0.196099793009657	50	Female	Weight	1.85
943	-0.223545712625242	-0.249829847091328	-0.197261578159156	50	Female	Weight	1.87
953	-0.224801315055745	-0.251192857170162	-0.198409772941328	50	Female	Weight	1.89
963	-0.226043700373176	-0.252542709730833	-0.199544691015518	50	Female	Weight	1.91
973	-0.227273143941605	-0.253879652438968	-0.200666635444242	50	Female	Weight	1.93
983	-0.228489912608383	-0.255203926061418	-0.201775899155348	50	Female	Weight	1.95
993	-0.229694265051776	-0.25651576472365	-0.202872765379902	50	Female	Weight	1.97
1003	-0.230886452111043	-0.257815396154829	-0.203957508067258	50	Female	Weight	1.99
1015	-0.232066717100012	-0.259103041921325	-0.205030392278699	50	Female	Weight	2.01
1023	-0.233235296105127	-0.260378917649336	-0.206091674560918	50	Female	Weight	2.03
1033	-0.234392418268886	-0.261643233237238	-0.207141603300535	50	Female	Weight	2.05
1043	-0.235538306059524	-0.262896193058282	-0.208180419060766	50	Female	Weight	2.07
1053	-0.23667317552772	-0.264137996154151	-0.209208354901288	50	Female	Weight	2.09
1063	-0.237797236551086	-0.265368836419913	-0.210225636682259	50	Female	Weight	2.11
1073	-0.238910693067126	-0.266588902780829	-0.211232483353424	50	Female	Weight	2.13
1083	-0.2400137432953	-0.267798379361468	-0.212229107229131	50	Female	Weight	2.15
1093	-0.24110657994881	-0.268997445647545	-0.213215714250076	50	Female	Weight	2.17
1105	-0.242189390436678	-0.270186276640852	-0.214192504232504	50	Female	Weight	2.19
1115	-0.243262357056625	-0.271365043007669	-0.215159671105581	50	Female	Weight	2.21
1123	-0.244325657179272	-0.272533911220973	-0.216117403137572	50	Female	Weight	2.23
1133	-0.245379463424115	-0.273693043696779	-0.217065883151451	50	Female	Weight	2.25
1143	-0.246423943827708	-0.274842598924897	-0.218005288730518	50	Female	Weight	2.27
1153	-0.247459262004476	-0.275982731594394	-0.218935792414558	50	Female	Weight	2.29
1163	-0.248485577300534	-0.277113592714023	-0.219857561887045	50	Female	Weight	2.31
1173	-0.249503044940872	-0.27823532972786	-0.220770760153884	50	Female	Weight	2.33
1183	-0.250511816170254	-0.279348086626395	-0.221675545714113	50	Female	Weight	2.35
1193	-0.251512038388145	-0.280452004053275	-0.222572072723016	50	Female	Weight	2.37
1203	-0.25250385527797	-0.28154721940793	-0.223460491148009	50	Female	Weight	2.39
1215	-0.253487406930981	-0.282633866944253	-0.224340946917708	50	Female	Weight	2.41
1223	-0.254462829965015	-0.283712077865539	-0.225213582064491	50	Female	Weight	2.43
1233	-0.255430257638379	-0.284781980415838	-0.22607853486092	50	Female	Weight	2.45
1243	-0.256389819959103	-0.285843699967898	-0.226935939950307	50	Female	Weight	2.47
1253	-0.257341643789792	-0.286897359107848	-0.227785928471736	50	Female	Weight	2.49
1263	-0.258285852948285	-0.287943077716767	-0.228628628179804	50	Female	Weight	2.51
1273	-0.259222568304313	-0.288980973049279	-0.229464163559347	50	Female	Weight	2.53
1283	-0.260151907872357	-0.290011159809306	-0.230292655935408	50	Female	Weight	2.55
1293	-0.261073986900876	-0.291033750223099	-0.231114223578654	50	Female	Weight	2.57
1303	-0.26198891795808	-0.292048854109672	-0.231928981806488	50	Female	Weight	2.59
1315	-0.262896811014397	-0.293056578948745	-0.232737043080049	50	Female	Weight	2.61
1323	-0.2637977735218	-0.294057029946302	-0.233538517097298	50	Female	Weight	2.63
1333	-0.264691910490124	-0.295050310097868	-0.23433351088238	50	Female	Weight	2.65
1343	-0.265579324560515	-0.2960365202496	-0.235122128871431	50	Female	Weight	2.67
1353	-0.266460116076143	-0.297015759157283	-0.235904472995003	50	Female	Weight	2.69
1363	-0.267334383150285	-0.297988123543314	-0.236680642757257	50	Female	Weight	2.71
1373	-0.268202221731917	-0.298953708151759	-0.237450735312076	50	Female	Weight	2.73
1383	-0.269063725668904	-0.299912605801563	-0.238214845536245	50	Female	Weight	2.75
1393	-0.269918986768904	-0.300864907437987	-0.238973066099821	50	Female	Weight	2.77
1403	-0.270768094858081	-0.301810702182336	-0.239725487533825	50	Female	Weight	2.79
1415	-0.271611137837718	-0.302750077380059	-0.240472198295376	50	Female	Weight	2.81
1423	-0.272448201738827	-0.303683118647269	-0.241213284830386	50	Female	Weight	2.83
1433	-0.273279370774835	-0.304609909915762	-0.241948831633907	50	Female	Weight	2.85
1443	-0.274104727392421	-0.305530533476579	-0.242678921308262	50	Female	Weight	2.87
1453	-0.274924352320599	-0.306445070022177	-0.24340363461902	50	Female	Weight	2.89
1463	-0.275738324618101	-0.307353598687253	-0.244123050548949	50	Female	Weight	2.91
1473	-0.276546721719139	-0.308256197088282	-0.244837246349996	50	Female	Weight	2.93
1483	-0.277349619477609	-0.309152941361814	-0.245546297593403	50	Female	Weight	2.95
1493	-0.278147092209804	-0.310043906201569	-0.246250278218039	50	Female	Weight	2.97
1503	-0.278939212735696	-0.310929164894392	-0.246949260577001	50	Female	Weight	2.99
1515	-0.279726052418834	-0.31180878935509	-0.247643315482578	50	Female	Weight	3.01
1523	-0.280507681204926	-0.312682850160204	-0.248332512249648	50	Female	Weight	3.03
1533	-0.281284167659154	-0.313551416580762	-0.249016918737547	50	Female	Weight	3.05
1543	-0.282055579002266	-0.314414556614024	-0.249696601390508	50	Female	Weight	3.07
1553	-0.282821981145494	-0.315272337014289	-0.250371625276698	50	Female	Weight	3.09
1563	-0.283583438724352	-0.316124823322772	-0.251042054125933	50	Female	Weight	3.11
1573	-0.284340015131348	-0.316972079896593	-0.251707950366104	50	Female	Weight	3.13
1583	-0.285091772547649	-0.317814169936911	-0.252369375158388	50	Female	Weight	3.15
1593	-0.285838771973752	-0.318651155516234	-0.25302638843127	50	Female	Weight	3.17
1603	-0.286581073259186	-0.319483097604928	-0.253679048913444	50	Female	Weight	3.19
1615	-0.287318735131286	-0.32031005609696	-0.254327414165613	50	Female	Weight	3.21
1623	-0.288051815223077	-0.321132089834889	-0.254971540611264	50	Female	Weight	3.23
1633	-0.288780370100287	-0.321949256634154	-0.255611483566421	50	Female	Weight	3.25
1643	-0.28950445528755	-0.322761613306655	-0.256247297268445	50	Female	Weight	3.27
1653	-0.290224125293788	-0.323569215683675	-0.256879034903901	50	Female	Weight	3.29
1663	-0.290939433636842	-0.324372118638145	-0.257506748635539	50	Female	Weight	3.31
1673	-0.29165043286735	-0.325170376106297	-0.258130489628404	50	Female	Weight	3.33
1683	-0.292357174591916	-0.325964041108697	-0.258750308075136	50	Female	Weight	3.35
1693	-0.293059709495587	-0.326753165770709	-0.259366253220465	50	Female	Weight	3.37
1703	-0.293758087363662	-0.327537801342382	-0.259978373384942	50	Female	Weight	3.39
1715	-0.29445235710287	-0.328317998217802	-0.260586715987938	50	Female	Weight	3.41
1723	-0.295142566761913	-0.329093805953902	-0.261191327569925	50	Female	Weight	3.43
1733	-0.295828763551428	-0.329865273288773	-0.261792253814084	50	Female	Weight	3.45
1743	-0.29651099386336	-0.330632448159476	-0.262389539567244	50	Female	Weight	3.47
1753	-0.297189303289784	-0.331395377719372	-0.262983228860196	50	Female	Weight	3.49
1763	-0.297863736641187	-0.332154108354991	-0.263573364927384	50	Female	Weight	3.51
1773	-0.298534337964235	-0.332908685702454	-0.264159990226017	50	Female	Weight	3.53
1783	-0.299201150559031	-0.333659154663459	-0.264743146454603	50	Female	Weight	3.55
1793	-0.299864216995891	-0.334405559420842	-0.26532287457094	50	Female	Weight	3.57
1803	-0.300523579131659	-0.335147943453739	-0.265899214809579	50	Female	Weight	3.59
1815	-0.301179278125554	-0.335886349552344	-0.266472206698765	50	Female	Weight	3.61
1823	-0.301831354454593	-0.336620819832289	-0.267041889076898	50	Female	Weight	3.63
1833	-0.302479847928582	-0.337351395748654	-0.267608300108511	50	Female	Weight	3.65
1843	-0.303124797704701	-0.338078118109613	-0.26817147729979	50	Female	Weight	3.67
1853	-0.303766242301691	-0.338801027089735	-0.268731457513647	50	Female	Weight	3.69
1863	-0.304404219613658	-0.339520162242946	-0.26928827698437	50	Female	Weight	3.71
1873	-0.305038766923508	-0.340235562515162	-0.269841971331854	50	Female	Weight	3.73
1883	-0.305669920916019	-0.340947266256606	-0.270392575575432	50	Female	Weight	3.75
1893	-0.306297717690569	-0.341655311233816	-0.270940124147323	50	Female	Weight	3.77
1903	-0.306922192773524	-0.34235973464135	-0.271484650905698	50	Female	Weight	3.79
1915	-0.307543381130302	-0.343060573113207	-0.272026189147396	50	Female	Weight	3.81
1923	-0.308161317177119	-0.343757862733963	-0.272564771620276	50	Female	Weight	3.83
1933	-0.308776034792438	-0.34445163904963	-0.273100430535246	50	Female	Weight	3.85
1943	-0.309387567328104	-0.345141937078258	-0.27363319757795	50	Female	Weight	3.87
1953	-0.309995947620209	-0.345828791320268	-0.27416310392015	50	Female	Weight	3.89
1963	-0.31060120799967	-0.346512235768545	-0.274690180230795	50	Female	Weight	3.91
1973	-0.311203380302539	-0.347192303918282	-0.275214456686796	50	Female	Weight	3.93
1983	-0.311802495880049	-0.347869028776586	-0.275735962983513	50	Female	Weight	3.95
1993	-0.312398585608414	-0.348542442871864	-0.276254728344964	50	Female	Weight	3.97
2003	-0.312991679898369	-0.349212578262973	-0.276770781533765	50	Female	Weight	3.99
2015	-0.313581808704487	-0.349879466548162	-0.277284150860811	50	Female	Weight	4.01
2023	-0.314169001534253	-0.350543138873806	-0.2777948641947	50	Female	Weight	4.03
2033	-0.314753287456919	-0.351203625942921	-0.278302948970917	50	Female	Weight	4.05
2043	-0.315334695112139	-0.351860958023501	-0.278808432200778	50	Female	Weight	4.07
2053	-0.315913252718391	-0.352515164956638	-0.279311340480145	50	Female	Weight	4.09
2063	-0.316488988081198	-0.353166276164477	-0.279811699997919	50	Female	Weight	4.11
2073	-0.317061928601143	-0.353814320657971	-0.280309536544314	50	Female	Weight	4.13
2083	-0.317632101281696	-0.354459327044466	-0.280804875518927	50	Female	Weight	4.15
2093	-0.318199532736854	-0.355101323535109	-0.281297741938599	50	Female	Weight	4.17
2105	-0.318764249198589	-0.355740337952095	-0.281788160445083	50	Female	Weight	4.19
2115	-0.319326276524128	-0.356376397735737	-0.282276155312519	50	Female	Weight	4.21
2123	-0.319885640203058	-0.357009529951393	-0.282761750454723	50	Female	Weight	4.23
2133	-0.320442365364261	-0.357639761296223	-0.2832449694323	50	Female	Weight	4.25
2143	-0.320996476782688	-0.358267118105802	-0.283725835459574	50	Female	Weight	4.27
2153	-0.321547998885976	-0.358891626360591	-0.284204371411362	50	Female	Weight	4.29
2163	-0.322096955760909	-0.35951331169225	-0.284680599829568	50	Female	Weight	4.31
2173	-0.322643371159728	-0.360132199389829	-0.285154542929626	50	Female	Weight	4.33
2183	-0.323187268506301	-0.360748314405811	-0.285626222606791	50	Female	Weight	4.35
2193	-0.323728670902148	-0.361361681362027	-0.286095660442268	50	Female	Weight	4.37
2203	-0.324267601132325	-0.361972324555444	-0.286562877709206	50	Female	Weight	4.39
2215	-0.324804081671183	-0.362580267963824	-0.287027895378543	50	Female	Weight	4.41
2223	-0.325338134687988	-0.363185535251263	-0.287490734124713	50	Female	Weight	4.43
2233	-0.32586978205242	-0.363788149773613	-0.287951414331226	50	Female	Weight	4.45
2243	-0.326399045339944	-0.364388134583783	-0.288409956096106	50	Female	Weight	4.47
2253	-0.326925945837069	-0.364985512436928	-0.28886637923721	50	Female	Weight	4.49
2263	-0.32745050454648	-0.365580305795536	-0.289320703297424	50	Female	Weight	4.51
2273	-0.327972742192063	-0.366172536834393	-0.289772947549733	50	Female	Weight	4.53
2283	-0.328492679223822	-0.36676222744546	-0.290223131002183	50	Female	Weight	4.55
2293	-0.329010335822674	-0.36734939924263	-0.290671272402718	50	Female	Weight	4.57
2303	-0.329525731905161	-0.367934073566403	-0.29111739024392	50	Female	Weight	4.59
2315	-0.330038887128041	-0.36851627148845	-0.291561502767631	50	Female	Weight	4.61
2323	-0.330549820892785	-0.369096013816093	-0.292003627969477	50	Female	Weight	4.63
2333	-0.331058552349985	-0.369673321096683	-0.292443783603286	50	Female	Weight	4.65
2343	-0.331565100403655	-0.370248213621897	-0.292881987185413	50	Female	Weight	4.67
2353	-0.33206948371545	-0.370820711431941	-0.293318255998959	50	Female	Weight	4.69
2363	-0.332571720708789	-0.371390834319669	-0.29375260709791	50	Female	Weight	4.71
2373	-0.333071829572893	-0.371958601834618	-0.294185057311168	50	Female	Weight	4.73
2383	-0.333569828266739	-0.372524033286965	-0.294615623246513	50	Female	Weight	4.75
2393	-0.334065734522928	-0.373087147751399	-0.295044321294457	50	Female	Weight	4.77
2403	-0.334559565851476	-0.373647964070916	-0.295471167632036	50	Female	Weight	4.79
2415	-0.335051339543523	-0.374206500860547	-0.295896178226499	50	Female	Weight	4.81
2423	-0.335541072674962	-0.374762776510993	-0.296319368838932	50	Female	Weight	4.83
2433	-0.336028782110005	-0.375316809192212	-0.296740755027798	50	Female	Weight	4.85
2443	-0.33651448450466	-0.375868616856914	-0.297160352152405	50	Female	Weight	4.87
2453	-0.336998196310145	-0.376418217243998	-0.297578175376292	50	Female	Weight	4.89
2463	-0.337479933776238	-0.376965627881922	-0.297994239670553	50	Female	Weight	4.91
2473	-0.337959712954543	-0.377510866092003	-0.298408559817084	50	Female	Weight	4.93
2483	-0.338437549701709	-0.378053948991652	-0.298821150411765	50	Female	Weight	4.95
2493	-0.338913459682565	-0.378594893497555	-0.299232025867575	50	Female	Weight	4.97
2503	-0.339387458373209	-0.379133716328779	-0.299641200417639	50	Female	Weight	4.99
2515	-0.339859561064025	-0.379670434009832	-0.300048688118217	50	Female	Weight	5.01
2523	-0.34032978286264	-0.380205062873655	-0.300454502851625	50	Female	Weight	5.03
2533	-0.34079813869683	-0.380737619064559	-0.300858658329102	50	Female	Weight	5.05
2543	-0.34126464331736	-0.381268118541109	-0.30126116809361	50	Female	Weight	5.07
2553	-0.341729311300771	-0.381796577078951	-0.30166204552259	50	Female	Weight	5.09
2563	-0.342192157052117	-0.382323010273587	-0.302061303830646	50	Female	Weight	5.11
2573	-0.342653194807639	-0.382847433543093	-0.302458956072185	50	Female	Weight	5.13
2583	-0.343112438637398	-0.383369862130794	-0.302855015144002	50	Female	Weight	5.15
2593	-0.343569902447847	-0.383890311107882	-0.303249493787812	50	Female	Weight	5.17
2603	-0.344025599984362	-0.384408795375992	-0.303642404592731	50	Female	Weight	5.19
2615	-0.344479544833713	-0.384925329669722	-0.304033759997705	50	Female	Weight	5.21
2623	-0.344931750426505	-0.385439928559112	-0.304423572293898	50	Female	Weight	5.23
2633	-0.345382230039553	-0.385952606452081	-0.304811853627025	50	Female	Weight	5.25
2643	-0.345830996798227	-0.386463377596807	-0.305198615999646	50	Female	Weight	5.27
2653	-0.346278063678742	-0.386972256084077	-0.305583871273406	50	Female	Weight	5.29
2663	-0.346723443510413	-0.387479255849584	-0.305967631171241	50	Female	Weight	5.31
2673	-0.347167148977863	-0.387984390676192	-0.306349907279534	50	Female	Weight	5.33
2683	-0.347609192623191	-0.388487674196149	-0.306730711050232	50	Female	Weight	5.35
2693	-0.348049586848097	-0.388989119893269	-0.307110053802925	50	Female	Weight	5.37
2703	-0.348488343915972	-0.389488741105071	-0.307487946726874	50	Female	Weight	5.39
2715	-0.348925475953949	-0.38998655102488	-0.307864400883018	50	Female	Weight	5.41
2723	-0.349360994954907	-0.390482562703891	-0.308239427205923	50	Female	Weight	5.43
2733	-0.349794912779454	-0.390976789053199	-0.308613036505709	50	Female	Weight	5.45
2743	-0.35022724115786	-0.391469242845784	-0.308985239469935	50	Female	Weight	5.47
2753	-0.350657991691959	-0.391959936718473	-0.309356046665444	50	Female	Weight	5.49
2763	-0.351087175857021	-0.392448883173859	-0.309725468540182	50	Female	Weight	5.51
2773	-0.351514805003584	-0.392936094582192	-0.310093515424975	50	Female	Weight	5.53
2783	-0.351940890359254	-0.39342158318323	-0.310460197535279	50	Female	Weight	5.55
2793	-0.352365443030478	-0.393905361088065	-0.310825524972892	50	Female	Weight	5.57
2803	-0.352788474004276	-0.394387440280913	-0.31118950772764	50	Female	Weight	5.59
2815	-0.35320999414995	-0.394867832620875	-0.311552155679026	50	Female	Weight	5.61
2823	-0.353630014220759	-0.395346549843666	-0.311913478597853	50	Female	Weight	5.63
2833	-0.354048544855566	-0.395823603563318	-0.312273486147815	50	Female	Weight	5.65
2843	-0.354465596580454	-0.396299005273846	-0.312632187887061	50	Female	Weight	5.67
2853	-0.354881179810312	-0.396772766350897	-0.312989593269727	50	Female	Weight	5.69
2863	-0.355295304850401	-0.397244898053359	-0.313345711647443	50	Female	Weight	5.71
2873	-0.355707981897884	-0.397715411524953	-0.313700552270816	50	Female	Weight	5.73
2883	-0.356119221043333	-0.398184317795791	-0.314054124290874	50	Female	Weight	5.75
2893	-0.356529032272207	-0.398651627783911	-0.314406436760503	50	Female	Weight	5.77
2903	-0.356937425466313	-0.399117352296787	-0.31475749863584	50	Female	Weight	5.79
2915	-0.357344410405231	-0.399581502032808	-0.315107318777653	50	Female	Weight	5.81
2923	-0.357749996767717	-0.400044087582743	-0.315455905952691	50	Female	Weight	5.83
2933	-0.358154194133092	-0.400505119431172	-0.315803268835012	50	Female	Weight	5.85
2943	-0.358557011982591	-0.400964607957894	-0.316149416007288	50	Female	Weight	5.87
2953	-0.358958459700704	-0.401422563439322	-0.316494355962087	50	Female	Weight	5.89
2963	-0.359358546576484	-0.401878996049838	-0.316838097103131	50	Female	Weight	5.91
2973	-0.359757281804838	-0.402333915863145	-0.317180647746532	50	Female	Weight	5.93
2983	-0.360154674487795	-0.402787332853579	-0.317522016122011	50	Female	Weight	5.95
2993	-0.360550733635752	-0.403239256897415	-0.317862210374089	50	Female	Weight	5.97
3003	-0.3609454681687	-0.403689697774137	-0.318201238563263	50	Female	Weight	5.99
3015	-0.361338886917431	-0.404138665167702	-0.31853910866716	50	Female	Weight	6.01
3023	-0.361730998624721	-0.404586168667773	-0.318875828581669	50	Female	Weight	6.03
3033	-0.362121811946497	-0.405032217770936	-0.319211406122058	50	Female	Weight	6.05
3043	-0.362511335452986	-0.405476821881901	-0.319545849024071	50	Female	Weight	6.07
3053	-0.362899577629835	-0.405919990314673	-0.319879164944997	50	Female	Weight	6.09
3063	-0.363286546879231	-0.40636173229372	-0.320211361464741	50	Female	Weight	6.11
3073	-0.363672251520981	-0.406802056955106	-0.320542446086856	50	Female	Weight	6.13
3083	-0.364056699793595	-0.40724097334762	-0.32087242623957	50	Female	Weight	6.15
3093	-0.364439899855335	-0.407678490433879	-0.321201309276791	50	Female	Weight	6.17
3103	-0.364821859785257	-0.408114617091414	-0.3215291024791	50	Female	Weight	6.19
3115	-0.365202587584233	-0.408549362113744	-0.321855813054721	50	Female	Weight	6.21
3123	-0.365582091175954	-0.408982734211428	-0.322181448140479	50	Female	Weight	6.23
3133	-0.365960378407923	-0.409414742013104	-0.322506014802743	50	Female	Weight	6.25
3143	-0.366337457052428	-0.409845394066508	-0.322829520038348	50	Female	Weight	6.27
3153	-0.366713334807496	-0.410274698839483	-0.32315197077551	50	Female	Weight	6.29
3163	-0.367088019297843	-0.410702664720966	-0.32347337387472	50	Female	Weight	6.31
3173	-0.367461518075795	-0.411129300021964	-0.323793736129625	50	Female	Weight	6.33
3183	-0.367833838622206	-0.411554612976515	-0.324113064267896	50	Female	Weight	6.35
3193	-0.368204988347356	-0.411978611742633	-0.324431364952079	50	Female	Weight	6.37
3203	-0.368574974591835	-0.412401304403235	-0.324748644780435	50	Female	Weight	6.39
3215	-0.368943804627415	-0.412822698967063	-0.325064910287767	50	Female	Weight	6.41
3223	-0.369311485657908	-0.413242803369584	-0.325380167946232	50	Female	Weight	6.43
3233	-0.369678024820008	-0.413661625473879	-0.325694424166137	50	Female	Weight	6.45
3243	-0.370043429184125	-0.414079173071519	-0.326007685296732	50	Female	Weight	6.47
3253	-0.370407705755202	-0.414495453883426	-0.326319957626977	50	Female	Weight	6.49
3263	-0.370770861473519	-0.414910475560727	-0.326631247386311	50	Female	Weight	6.51
3273	-0.37113290321549	-0.415324245685583	-0.326941560745397	50	Female	Weight	6.53
3283	-0.371493837794443	-0.415736771772024	-0.327250903816863	50	Female	Weight	6.55
3293	-0.371853671961387	-0.416148061266748	-0.327559282656025	50	Female	Weight	6.57
3303	-0.372212412405772	-0.416558121549936	-0.327866703261607	50	Female	Weight	6.59
3315	-0.372570065756234	-0.416966959936026	-0.328173171576443	50	Female	Weight	6.61
3323	-0.372926638581334	-0.417374583674499	-0.328478693488168	50	Female	Weight	6.63
3333	-0.373282137390273	-0.417780999950642	-0.328783274829904	50	Female	Weight	6.65
3343	-0.373636568633614	-0.418186215886299	-0.32908692138093	50	Female	Weight	6.67
3353	-0.373989938703981	-0.418590238540618	-0.329389638867344	50	Female	Weight	6.69
3363	-0.374342253936748	-0.41899307491078	-0.329691432962715	50	Female	Weight	6.71
3373	-0.374693520610723	-0.419394731932724	-0.329992309288723	50	Female	Weight	6.73
3383	-0.375043744948824	-0.419795216481855	-0.330292273415792	50	Female	Weight	6.75
3393	-0.375392933118729	-0.420194535373746	-0.330591330863712	50	Female	Weight	6.77
3403	-0.375741091233539	-0.420592695364829	-0.33088948710225	50	Female	Weight	6.79
3415	-0.376088225352416	-0.420989703153074	-0.331186747551758	50	Female	Weight	6.81
3423	-0.376434341481213	-0.421385565378664	-0.331483117583762	50	Female	Weight	6.83
3433	-0.376779445573102	-0.421780288624654	-0.33177860252155	50	Female	Weight	6.85
3443	-0.377123543529185	-0.42217387941762	-0.332073207640749	50	Female	Weight	6.87
3453	-0.3774666411991	-0.422566344228309	-0.332366938169892	50	Female	Weight	6.89
3463	-0.377808744381621	-0.422957689472265	-0.332659799290978	50	Female	Weight	6.91
3473	-0.378149858825243	-0.423347921510462	-0.332951796140024	50	Female	Weight	6.93
3483	-0.378489990228759	-0.423737046649911	-0.333242933807606	50	Female	Weight	6.95
3493	-0.378829144241837	-0.424125071144274	-0.333533217339399	50	Female	Weight	6.97
3503	-0.37916732646558	-0.424512001194461	-0.333822651736699	50	Female	Weight	6.99
1106	0.330718627022037	0.201250940057046	0.460186313987028	90	Male	Weight	0.01
2106	0.261911377500276	0.160932410010569	0.362890344989983	90	Male	Weight	0.03
357	0.229917828439226	0.141902831772229	0.317932825106224	90	Male	Weight	0.05
416	0.208844216409628	0.12920930441616	0.288479128403097	90	Male	Weight	0.07
516	0.193104127978516	0.119615183039047	0.266593072917984	90	Male	Weight	0.09
616	0.180535910094198	0.111865358644685	0.249206461543712	90	Male	Weight	0.11
716	0.170073136096846	0.105339594567639	0.234806677626054	90	Male	Weight	0.13
816	0.161110578917466	0.099685401191352	0.222535756643579	90	Male	Weight	0.15
916	0.153271478902842	0.0946830975887886	0.211859860216895	90	Male	Weight	0.17
1016	0.146305299744657	0.090186463577901	0.202424135911413	90	Male	Weight	0.19
1116	0.140036966887868	0.0860932456887222	0.193980688087013	90	Male	Weight	0.21
1216	0.134339308207908	0.0823291299961679	0.186349486419649	90	Male	Weight	0.23
1316	0.129117029856416	0.0788384155744217	0.17939564413841	90	Male	Weight	0.25
1416	0.124296878456755	0.075578284191815	0.173015472721695	90	Male	Weight	0.27
1516	0.119821327968196	0.0725151203557892	0.167127535580602	90	Male	Weight	0.29
1616	0.115644376651146	0.0696220595982134	0.161666693704078	90	Male	Weight	0.31
1716	0.111728660572438	0.0668773035232796	0.156580017621596	90	Male	Weight	0.33
1816	0.108043417826818	0.0642629305742588	0.151823905079377	90	Male	Weight	0.35
1916	0.104563019278817	0.061764037069446	0.147362001488188	90	Male	Weight	0.37
2016	0.101265886575086	0.0593681041024418	0.14316366904773	90	Male	Weight	0.39
2116	0.0981336810439238	0.0570645224884406	0.139202839599407	90	Male	Weight	0.41
2216	0.0951506859647304	0.0548442305679658	0.135457141361495	90	Male	Weight	0.43
2316	0.0923033293957051	0.0526994340710727	0.131907224720338	90	Male	Weight	0.45
2416	0.0895798108454559	0.0506233866263072	0.128536235064605	90	Male	Weight	0.47
2516	0.0869698057972194	0.0486102157506025	0.125329395843836	90	Male	Weight	0.49
2616	0.0844642293810813	0.046654783406367	0.122273675355796	90	Male	Weight	0.51
2716	0.0820550455312438	0.0447525731537029	0.119357517908785	90	Male	Weight	0.53
2816	0.0797351115113877	0.042899597995308	0.116570625027467	90	Male	Weight	0.55
2916	0.0774980502228964	0.0410923244895843	0.113903775956209	90	Male	Weight	0.57
3016	0.0753381445432895	0.0393276097774065	0.111348679309172	90	Male	Weight	0.59
3116	0.073250249285632	0.0376026489523343	0.10889784961893	90	Male	Weight	0.61
3216	0.071229717366107	0.0359149307856759	0.106544503946538	90	Male	Weight	0.63
3316	0.0692723375140359	0.0342622002537266	0.104282474774345	90	Male	Weight	0.65
3416	0.0673742814244783	0.0326424266444673	0.102106136204489	90	Male	Weight	0.67
358	0.0655320586861478	0.0310537762730471	0.100010341099248	90	Male	Weight	0.69
364	0.0637424781510348	0.0294945890295597	0.09799036727251	90	Male	Weight	0.71
374	0.0620026146715915	0.0279633581334185	0.0960418712097645	90	Male	Weight	0.73
384	0.0603097803346551	0.0264587125866283	0.0941608480826819	90	Male	Weight	0.75
394	0.0586614994817894	0.0249794019112379	0.092343597052341	90	Male	Weight	0.77
404	0.0570554869332722	0.0235242828300227	0.0905866910365218	90	Male	Weight	0.79
417	0.0554896289349944	0.0220923076083649	0.0888869502616239	90	Male	Weight	0.81
424	0.053961966429647	0.020682513822631	0.087241419036663	90	Male	Weight	0.83
434	0.0524706803200315	0.0192940153586157	0.0856473452814473	90	Male	Weight	0.85
444	0.0510140784464351	0.0179259944747568	0.0841021624181135	90	Male	Weight	0.87
454	0.0495905840442537	0.0165776947902724	0.0826034732982351	90	Male	Weight	0.89
464	0.0481987254844378	0.0152484150793306	0.0811490358895451	90	Male	Weight	0.91
474	0.0468371271293853	0.0139375037696823	0.0797367504890882	90	Male	Weight	0.93
484	0.0455045011618466	0.012644354058615	0.0783646482650783	90	Male	Weight	0.95
494	0.0441996402651786	0.0113683995711326	0.0770308809592246	90	Male	Weight	0.97
504	0.042921411050677	0.0101091104954205	0.0757337116059335	90	Male	Weight	0.99
517	0.041668748142313	0.00886599013921337	0.0744715061454125	90	Male	Weight	1.01
524	0.0404406488415161	0.00763857185797455	0.0732427258250577	90	Male	Weight	1.03
534	0.039236168305057	0.00642641631199996	0.0720459202981141	90	Male	Weight	1.05
544	0.0380544151779342	0.00522910901489758	0.0708797213409709	90	Male	Weight	1.07
554	0.0368945476306937	0.00404625814046801	0.0697428371209195	90	Male	Weight	1.09
564	0.0357557697570563	0.00287749255898846	0.0686340469551242	90	Male	Weight	1.11
574	0.0346373282932383	0.00172246007733487	0.0675521965091418	90	Male	Weight	1.13
584	0.0335385096250978	0.000580825860375056	0.0664961933898205	90	Male	Weight	1.15
594	0.0324586370533254	-0.00054772898631935	0.0654650030929701	90	Male	Weight	1.17
604	0.0313970682904332	-0.00166350869010532	0.0644576452709717	90	Male	Weight	1.19
617	0.0303531931663596	-0.00276680395689521	0.0634731902896145	90	Male	Weight	1.21
624	0.0293264315221631	-0.003857893002666	0.0625107560469921	90	Male	Weight	1.23
634	0.0283162312736053	-0.00493704248316967	0.0615695050303803	90	Male	Weight	1.25
644	0.0273220666284354	-0.00600450833280062	0.0606486415896715	90	Male	Weight	1.27
654	0.0263434364429698	-0.00706053652234395	0.0597474094082836	90	Male	Weight	1.29
664	0.0253798627051013	-0.00810536374426698	0.0588650891544697	90	Male	Weight	1.31
674	0.0244308891322483	-0.00913921803324701	0.0580009962977437	90	Male	Weight	1.33
684	0.0234960798739444	-0.0101623193287939	0.0571544790766827	90	Male	Weight	1.35
694	0.0225750183098386	-0.0111748799860642	0.0563249166057413	90	Male	Weight	1.37
704	0.0216673059348047	-0.0121771052403044	0.0555117171099138	90	Male	Weight	1.39
717	0.0207725613236954	-0.0131691936297615	0.0547143162771523	90	Male	Weight	1.41
724	0.0198904191690078	-0.0141513373813738	0.0539321757193894	90	Male	Weight	1.43
734	0.0190205293853851	-0.0151237227630875	0.0531647815338577	90	Male	Weight	1.45
744	0.0181625562754587	-0.0160865304062245	0.0524116429571418	90	Male	Weight	1.47
754	0.0173161777520591	-0.0170399356009559	0.051672291105074	90	Male	Weight	1.49
764	0.0164810846122821	-0.0179841085676098	0.050946277792174	90	Male	Weight	1.51
774	0.0156569798593208	-0.0189192147062386	0.0502331744248802	90	Male	Weight	1.53
784	0.0148435780683353	-0.0198454148266212	0.0495325709632917	90	Male	Weight	1.55
794	0.0140406047929785	-0.0207628653606295	0.0488440749465865	90	Male	Weight	1.57
804	0.0132477960094831	-0.0216717185586958	0.048167310577662	90	Male	Weight	1.59
817	0.0124648975954997	-0.0225721226719158	0.0475019178629152	90	Male	Weight	1.61
824	0.011691664841104	-0.023464222121176	0.0468475518033839	90	Male	Weight	1.63
834	0.010927861989627	-0.0243481576545289	0.046203881633783	90	Male	Weight	1.65
844	0.0101732618061447	-0.0252240664939285	0.0455705901062178	90	Male	Weight	1.67
854	0.00942764517165598	-0.0260920824723029	0.0449473728156149	90	Male	Weight	1.69
864	0.0086908007011359	-0.0269523361618527	0.0443339375641245	90	Male	Weight	1.71
874	0.00796252438379311	-0.0278049549943653	0.0437300037619515	90	Male	Weight	1.73
884	0.00724261924400701	-0.0286500633742495	0.0431353018622635	90	Male	Weight	1.75
894	0.00653089502152882	-0.0294877827849314	0.042549572827989	90	Male	Weight	1.77
904	0.00582716786965118	-0.0303182318891759	0.0419725676284783	90	Male	Weight	1.79
917	0.00513126007014708	-0.0311415266238498	0.041404046764144	90	Male	Weight	1.81
924	0.00444299976387136	-0.0319577802895846	0.0408437798173273	90	Male	Weight	1.83
934	0.00376222069600632	-0.0327671036357512	0.0402915450277638	90	Male	Weight	1.85
944	0.00308876197500321	-0.0335696049411217	0.0397471288911281	90	Male	Weight	1.87
954	0.00242246784434633	-0.0343653900905531	0.0392103257792457	90	Male	Weight	1.89
964	0.00176318746633164	-0.0351545626479926	0.0386809375806558	90	Male	Weight	1.91
974	0.00111077471710647	-0.035937223926082	0.0381587733602949	90	Male	Weight	1.93
984	0.000465087992275376	-0.0367134730526047	0.0376436490371554	90	Male	Weight	1.95
994	-0.000174009977576134	-0.0374834070340016	0.0371353870788494	90	Male	Weight	1.97
1004	-0.000806652302039107	-0.0382471208161556	0.0366338162120773	90	Male	Weight	1.99
1017	-0.00143296809728222	-0.0390047073426315	0.036138771148067	90	Male	Weight	2.01
1024	-0.00205308264421317	-0.0397562576105361	0.0356500923221098	90	Male	Weight	2.03
1034	-0.00266711753888677	-0.0405018607241506	0.0351676256463771	90	Male	Weight	2.05
1044	-0.00327519083561301	-0.0412416039464762	0.0346912222752502	90	Male	Weight	2.07
1054	-0.00387741718318174	-0.0419755727488143	0.0342207383824508	90	Male	Weight	2.09
1064	-0.00447390795460295	-0.0427038508585031	0.0337560349492972	90	Male	Weight	2.11
1074	-0.00506477137072597	-0.043426520304912	0.0332969775634601	90	Male	Weight	2.13
1084	-0.00565011261808018	-0.04414366146379	0.0328434362276296	90	Male	Weight	2.15
1094	-0.00623003396126282	-0.0448553531000622	0.0323952851775366	90	Male	Weight	2.17
1107	-0.00680463485016924	-0.0455616724091517	0.0319524027088132	90	Male	Weight	2.19
1117	-0.00737401202234844	-0.046262695056903	0.0315146710122061	90	Male	Weight	2.21
1124	-0.00793825960075029	-0.0469584952181809	0.0310819760166803	90	Male	Weight	2.23
1134	-0.00849746918710542	-0.0476491456142026	0.0306542072399917	90	Male	Weight	2.25
1144	-0.00905172995117648	-0.0483347175486698	0.0302312576463168	90	Male	Weight	2.27
1154	-0.0096011287160917	-0.0490152809427507	0.0298130235105673	90	Male	Weight	2.29
1164	-0.0101457500399711	-0.0496909043689686	0.0293994042890264	90	Male	Weight	2.31
1174	-0.0106856762940313	-0.0503616550840402	0.0289903024959775	90	Male	Weight	2.33
1184	-0.0112209877373547	-0.0510275990607129	0.0285856235860036	90	Male	Weight	2.35
1194	-0.0117517625884885	-0.0516888010186407	0.0281852758416637	90	Male	Weight	2.37
1204	-0.0122780770940374	-0.0523453244543395	0.0277891702662646	90	Male	Weight	2.39
1217	-0.012800005594396	-0.0529972316702571	0.0273972204814652	90	Male	Weight	2.41
1224	-0.0133176205867661	-0.0536445838029952	0.027009342629463	90	Male	Weight	2.43
1234	-0.0138309927855911	-0.0542874408507128	0.0266254552795306	90	Male	Weight	2.45
1244	-0.0143401911805333	-0.0549258616997456	0.026245479338679	90	Male	Weight	2.47
1254	-0.0148452830921136	-0.0555599041504676	0.0258693379662404	90	Male	Weight	2.49
1264	-0.0153463342251259	-0.0561896249424244	0.0254969564921727	90	Male	Weight	2.51
1274	-0.0158434087199303	-0.0568150797787624	0.0251282623389017	90	Male	Weight	2.53
1284	-0.0163365692017292	-0.0574363233499815	0.0247631849465231	90	Male	Weight	2.55
1294	-0.0168258768279165	-0.0580534093570325	0.0244016557011995	90	Male	Weight	2.57
1304	-0.0173113913335918	-0.0586663905337814	0.0240436078665979	90	Male	Weight	2.59
1317	-0.0177931710753256	-0.0592753186688656	0.0236889765182145	90	Male	Weight	2.61
1324	-0.0182712730732517	-0.0598802446269568	0.0233376984804534	90	Male	Weight	2.63
1334	-0.0187457530515669	-0.0604812183694548	0.0229897122663209	90	Male	Weight	2.65
1344	-0.0192166654775068	-0.0610782889746279	0.0226449580196143	90	Male	Weight	2.67
1354	-0.0196840635988693	-0.0616715046572207	0.0223033774594822	90	Male	Weight	2.69
1364	-0.020147999480145	-0.0622609127875408	0.0219649138272508	90	Male	Weight	2.71
1374	-0.0206085240373229	-0.0628465599100477	0.0216295118354019	90	Male	Weight	2.73
1384	-0.0210656870714228	-0.0634284917614541	0.0212971176186085	90	Male	Weight	2.75
1394	-0.0215195373008151	-0.0640067532883577	0.0209676786867274	90	Male	Weight	2.77
1404	-0.0219701223923752	-0.0645813886644147	0.0206411438796642	90	Male	Weight	2.79
1417	-0.0224174889915294	-0.0651524413070751	0.0203174633240163	90	Male	Weight	2.81
1424	-0.0228616827512296	-0.0657199538938833	0.019996588391424	90	Male	Weight	2.83
1434	-0.0233027483599142	-0.0662839683783686	0.0196784716585402	90	Male	Weight	2.85
1444	-0.0237407295684851	-0.0668445260055264	0.0193630668685563	90	Male	Weight	2.87
1454	-0.0241756692163531	-0.0674016673269121	0.019050328894206	90	Male	Weight	2.89
1464	-0.024607609256582	-0.0679554322153516	0.0187402137021877	90	Male	Weight	2.91
1474	-0.0250365907801728	-0.0685058598792838	0.0184326783189381	90	Male	Weight	2.93
1484	-0.0254626540395212	-0.0690529888767437	0.0181276807977012	90	Male	Weight	2.95
1494	-0.0258858384710837	-0.0695968571289985	0.017825180186831	90	Male	Weight	2.97
1504	-0.0263061827172822	-0.0701375019338445	0.0175251364992801	90	Male	Weight	2.99
1517	-0.0267237246476782	-0.0706749599785752	0.0172275106832187	90	Male	Weight	3.01
1524	-0.0271385013794476	-0.0712092673526311	0.016932264593736	90	Male	Weight	3.03
1534	-0.0275505492971787	-0.0717404595599375	0.0166393609655803	90	Male	Weight	3.05
1544	-0.0279599040720268	-0.0722685715309428	0.0163487633868891	90	Male	Weight	3.07
1554	-0.0283666006802446	-0.0727936376343613	0.0160604362738721	90	Male	Weight	3.09
1564	-0.0287706734211157	-0.073315691688634	0.0157743448464026	90	Male	Weight	3.11
1574	-0.0291721559343129	-0.0738347669731091	0.0154904551044832	90	Male	Weight	3.13
1584	-0.0295710812167037	-0.0743508962389547	0.0152087338055474	90	Male	Weight	3.15
1594	-0.0299674816386246	-0.0748641117198105	0.0149291484425613	90	Male	Weight	3.17
1604	-0.0303613889596429	-0.0753744451421821	0.0146516672228963	90	Male	Weight	3.19
1617	-0.0307528343438263	-0.0758819277355899	0.0143762590479373	90	Male	Weight	3.21
1624	-0.0311418483745379	-0.0763865902424749	0.0141028934933991	90	Male	Weight	3.23
1634	-0.0315284610687746	-0.0768884629278707	0.0138315407903215	90	Male	Weight	3.25
1644	-0.031912701891067	-0.0773875755888486	0.0135621718067146	90	Male	Weight	3.27
1654	-0.0322945997669527	-0.0778839575637372	0.0132947580298318	90	Male	Weight	3.29
1664	-0.0326741830960452	-0.0783776377411302	0.0130292715490398	90	Male	Weight	3.31
1674	-0.0330514797647041	-0.0788686445686789	0.0127656850392707	90	Male	Weight	3.33
1684	-0.0334265171583323	-0.0793570060616855	0.012503971745021	90	Male	Weight	3.35
1694	-0.0337993221732998	-0.0798427498114907	0.012244105464891	90	Male	Weight	3.37
1704	-0.0341699212285222	-0.0803259029936733	0.0119860605366288	90	Male	Weight	3.39
1717	-0.0345383402766929	-0.0808064923760571	0.0117298118226713	90	Male	Weight	3.41
1724	-0.0349046048151894	-0.0812845443265342	0.0114753346961554	90	Male	Weight	3.43
1734	-0.035268739896663	-0.0817600848207112	0.0112226050273853	90	Male	Weight	3.45
1744	-0.0356307701393206	-0.0822331394493784	0.0109715991707372	90	Male	Weight	3.47
1754	-0.0359907197369124	-0.0827037334258102	0.0107222939519853	90	Male	Weight	3.49
1764	-0.0363486124684353	-0.0831718915929017	0.010474666656031	90	Male	Weight	3.51
1774	-0.0367044717075567	-0.08363763843014	0.0102286950150266	90	Male	Weight	3.53
1784	-0.037058320431776	-0.0841009980604218	0.00998435719686983	90	Male	Weight	3.55
1794	-0.0374101812313273	-0.0845619942567175	0.00974163179406285	90	Male	Weight	3.57
1804	-0.0377600763178346	-0.0850206504485862	0.00950049781291708	90	Male	Weight	3.59
1817	-0.0381080275327227	-0.085476989728543	0.00926093466309753	90	Male	Weight	3.61
1824	-0.0384540563554012	-0.0859310348582885	0.00902292214748618	90	Male	Weight	3.63
1834	-0.0387981839112192	-0.0863828082747979	0.00878644045235952	90	Male	Weight	3.65
1844	-0.0391404309792057	-0.0868323320962767	0.00855147013786525	90	Male	Weight	3.67
1854	-0.0394808179995975	-0.0872796281279845	0.00831799212878957	90	Male	Weight	3.69
1864	-0.0398193650811652	-0.0877247178679324	0.00808598770560206	90	Male	Weight	3.71
1874	-0.0401560920083404	-0.0881676225124535	0.00785543849577268	90	Male	Weight	3.73
1884	-0.0404910182481554	-0.0886083629616556	0.00762632646534475	90	Male	Weight	3.75
1894	-0.0408241629569948	-0.0890469598247517	0.00739863391076212	90	Male	Weight	3.77
1904	-0.0411555449871709	-0.089483433425278	0.00717234345093618	90	Male	Weight	3.79
1917	-0.0414851828933253	-0.0899178038061975	0.00694743801954702	90	Male	Weight	3.81
1924	-0.0418130949386619	-0.0903500907348946	0.00672390085757076	90	Male	Weight	3.83
1934	-0.0421392991010211	-0.0907803137080639	0.00650171550602172	90	Male	Weight	3.85
1944	-0.0424638130787909	-0.0912084919564912	0.00628086579890945	90	Male	Weight	3.87
1954	-0.042786654296671	-0.0916346444497364	0.00606133585639439	90	Male	Weight	3.89
1964	-0.0431078399112866	-0.0920587899007151	0.0058431100781418	90	Male	Weight	3.91
1974	-0.0434273868166591	-0.0924809467701835	0.00562617313686519	90	Male	Weight	3.93
1984	-0.0437453116495383	-0.092901133271129	0.00541050997205235	90	Male	Weight	3.95
1994	-0.0440616307946	-0.0933193673730687	0.00519610578386875	90	Male	Weight	3.97
2004	-0.0443763603895124	-0.0937356668062571	0.00498294602723229	90	Male	Weight	3.99
2017	-0.0446895163298765	-0.0941500490658067	0.00477101640605367	90	Male	Weight	4.01
2024	-0.0450011142740447	-0.0945625314157238	0.00456030286763448	90	Male	Weight	4.03
2034	-0.0453111696478161	-0.0949731308928577	0.00435079159722547	90	Male	Weight	4.05
2044	-0.0456196976490219	-0.0953818643107717	0.00414246901272796	90	Male	Weight	4.07
2054	-0.0459267132519927	-0.0957887482635314	0.00393532175954596	90	Male	Weight	4.09
2064	-0.046232231211922	-0.0961937991294182	0.0037293367055742	90	Male	Weight	4.11
2074	-0.0465362660691193	-0.0965970330745636	0.00352450093632501	90	Male	Weight	4.13
2084	-0.0468388321531636	-0.0969984660565121	0.00332080175018479	90	Male	Weight	4.15
2094	-0.0471399435869561	-0.0973981138277101	0.00311822665379795	90	Male	Weight	4.17
2107	-0.0474396142906742	-0.0977959919389239	0.00291676335757547	90	Male	Weight	4.19
2117	-0.0477378579856355	-0.098192115742591	0.00271639977132009	90	Male	Weight	4.21
2124	-0.0480346881980654	-0.0985865003961006	0.00251712399996974	90	Male	Weight	4.23
2134	-0.0483301182627792	-0.0989791608650103	0.00231892433945185	90	Male	Weight	4.25
2144	-0.0486241613267768	-0.0993701119261989	0.0021217892726452	90	Male	Weight	4.27
2154	-0.0489168303527527	-0.0997593681709543	0.00192570746544887	90	Male	Weight	4.29
2164	-0.0492081381225257	-0.100146944008003	0.00173066776295135	90	Male	Weight	4.31
2174	-0.0494980972403871	-0.100532853666474	0.00153665918570018	90	Male	Weight	4.33
2184	-0.0497867201363754	-0.100917111198815	0.00134367092606461	90	Male	Weight	4.35
2194	-0.0500740190694714	-0.101299730483638	0.00115169234469473	90	Male	Weight	4.37
2204	-0.0503600061307236	-0.101680725228515	0.000960712967067769	90	Male	Weight	4.39
2217	-0.0506446932463017	-0.102060108972726	0.000770722480122686	90	Male	Weight	4.41
2224	-0.0509280921804806	-0.102437895089941	0.00058171072898016	90	Male	Weight	4.43
2234	-0.0512102145385568	-0.102814096790858	0.000393667713744224	90	Male	Weight	4.45
2244	-0.0514910717697017	-0.103188727125786	0.0002065835863828	90	Male	Weight	4.47
2254	-0.0517706751697474	-0.103561798987183	2.04486476882149e-05	90	Male	Weight	4.49
2264	-0.052049035883915	-0.103933325112139	-0.000164746655690634	90	Male	Weight	4.51
2274	-0.0523261649094784	-0.104303318084817	-0.000349011734139947	90	Male	Weight	4.53
2284	-0.0526020730983729	-0.104671790338842	-0.0005323558579041	90	Male	Weight	4.55
2294	-0.0528767711597433	-0.105038754159649	-0.000714788159837568	90	Male	Weight	4.57
2304	-0.05315026966244	-0.105404221686786	-0.000896317638093787	90	Male	Weight	4.59
2317	-0.0534225790374573	-0.10576820491617	-0.00107695315874492	90	Male	Weight	4.61
2324	-0.0536937095803212	-0.106130715702301	-0.00125670345834111	90	Male	Weight	4.63
2334	-0.0539636714534253	-0.106491765760442	-0.00143557714640857	90	Male	Weight	4.65
2344	-0.0542324746883163	-0.106851366668745	-0.00161358270788705	90	Male	Weight	4.67
2354	-0.0545001291879303	-0.107209529870351	-0.00179072850551007	90	Male	Weight	4.69
2364	-0.0547666447287822	-0.107566266675436	-0.00196702278212854	90	Male	Weight	4.71
2374	-0.0550320309631084	-0.107921588263236	-0.00214247366298066	90	Male	Weight	4.73
2384	-0.0552962974209641	-0.10827550568402	-0.00231708915790774	90	Male	Weight	4.75
2394	-0.0555594535122774	-0.108628029861036	-0.00249087716351923	90	Male	Weight	4.77
2404	-0.0558215085288598	-0.108979171592412	-0.00266384546530728	90	Male	Weight	4.79
2417	-0.0560824716463737	-0.109328941553036	-0.00283600173971132	90	Male	Weight	4.81
2424	-0.056342351926261	-0.109677350296385	-0.00300735355613693	90	Male	Weight	4.83
2434	-0.0566011583176319	-0.110024408256335	-0.00317790837892842	90	Male	Weight	4.85
2444	-0.0568588996591125	-0.11037012574893	-0.0033476735692947	90	Male	Weight	4.87
2454	-0.0571155846806567	-0.110714512974121	-0.00351665638719288	90	Male	Weight	4.89
2464	-0.0573712220053203	-0.111057580017472	-0.00368486399316904	90	Male	Weight	4.91
2474	-0.0576258201509994	-0.111399336851841	-0.0038523034501577	90	Male	Weight	4.93
2484	-0.0578793875321337	-0.111739793339026	-0.00401898172524132	90	Male	Weight	4.95
2494	-0.058131932461374	-0.11207895923138	-0.00418490569136851	90	Male	Weight	4.97
2504	-0.0583834631512189	-0.1124168441734	-0.00435008212903754	90	Male	Weight	4.99
2517	-0.0586339877156161	-0.112753457703293	-0.00451451772793972	90	Male	Weight	5.01
2524	-0.0588835141715333	-0.113088809254499	-0.00467821908856741	90	Male	Weight	5.03
2534	-0.0591320504404976	-0.113422908157207	-0.0048411927237878	90	Male	Weight	5.05
2544	-0.0593796043501045	-0.113755763639828	-0.00500344506038062	90	Male	Weight	5.07
2554	-0.0596261836354974	-0.11408738483045	-0.00516498244054456	90	Male	Weight	5.09
2564	-0.0598717959408173	-0.114417780758266	-0.00532581112336835	90	Male	Weight	5.11
2574	-0.0601164488206247	-0.114746960354977	-0.0054859372862724	90	Male	Weight	5.13
2584	-0.0603601497412947	-0.115074932456171	-0.0056453670264188	90	Male	Weight	5.15
2594	-0.0606029060823827	-0.115401705802675	-0.00580410636209016	90	Male	Weight	5.17
2604	-0.0608447251379676	-0.115727289041894	-0.00596216123404162	90	Male	Weight	5.19
2617	-0.061085614117964	-0.116051690729107	-0.0061195375068205	90	Male	Weight	5.21
2624	-0.0613255801494145	-0.116374919328767	-0.00627624097006176	90	Male	Weight	5.23
2634	-0.0615646302777535	-0.116696983215753	-0.00643227733975373	90	Male	Weight	5.25
2644	-0.0618027714680491	-0.11701789067662	-0.00658765225947843	90	Male	Weight	5.27
2654	-0.0620400106062203	-0.117337649910815	-0.00674237130162537	90	Male	Weight	5.29
2664	-0.0622763545002317	-0.117656269031883	-0.00689643996858063	90	Male	Weight	5.31
2674	-0.0625118098812666	-0.117973756068641	-0.00704986369389177	90	Male	Weight	5.33
2684	-0.0627463834048764	-0.118290118966345	-0.0072026478434075	90	Male	Weight	5.35
2694	-0.0629800816521093	-0.118605365587825	-0.00735479771639412	90	Male	Weight	5.37
2704	-0.0632129111306194	-0.118919503714608	-0.00750631854663093	90	Male	Weight	5.39
2717	-0.0634448782757521	-0.119232541048024	-0.00765721550348005	90	Male	Weight	5.41
2724	-0.0636759894516137	-0.119544485210288	-0.007807493692939	90	Male	Weight	5.43
2734	-0.0639062509521168	-0.119855343745567	-0.00795715815866669	90	Male	Weight	5.45
2744	-0.0641356690020108	-0.120165124121028	-0.00810621388299396	90	Male	Weight	5.47
2754	-0.0643642497578893	-0.12047383372787	-0.00825466578790875	90	Male	Weight	5.49
2764	-0.0645919993091844	-0.120781479882341	-0.00840251873602742	90	Male	Weight	5.51
2774	-0.0648189236791367	-0.121088069826733	-0.00854977753154034	90	Male	Weight	5.53
2784	-0.0650450288257542	-0.121393610730364	-0.00869644692114466	90	Male	Weight	5.55
2794	-0.0652703206427492	-0.121698109690544	-0.00884253159495406	90	Male	Weight	5.57
2804	-0.06549480496046	-0.122001573733527	-0.00898803618739323	90	Male	Weight	5.59
2817	-0.0657184875467576	-0.122304009815441	-0.00913296527807451	90	Male	Weight	5.61
2824	-0.0659413741079327	-0.12260542482321	-0.00927732339265526	90	Male	Weight	5.63
2834	-0.0661634702895723	-0.122905825575461	-0.00942111500368328	90	Male	Weight	5.65
2844	-0.0663847816774145	-0.123205218823409	-0.00956434453141961	90	Male	Weight	5.67
2854	-0.0666053137981933	-0.123503611251736	-0.00970701634465056	90	Male	Weight	5.69
2864	-0.0668250721204663	-0.123801009479451	-0.00984913476148149	90	Male	Weight	5.71
2874	-0.0670440620554291	-0.124097420060741	-0.0099907040501177	90	Male	Weight	5.73
2884	-0.0672622889577129	-0.1243928494858	-0.010131728429626	90	Male	Weight	5.75
2894	-0.0674797581261716	-0.124687304181656	-0.0102722120706866	90	Male	Weight	5.77
2904	-0.0676964748046542	-0.124980790512979	-0.0104121590963296	90	Male	Weight	5.79
2917	-0.067912444182762	-0.12527331478287	-0.0105515735826541	90	Male	Weight	5.81
2924	-0.0681276713965949	-0.125564883233652	-0.0106904595595384	90	Male	Weight	5.83
2934	-0.0683421615294855	-0.125855502047636	-0.0108288210113351	90	Male	Weight	5.85
2944	-0.068555919612717	-0.126145177347882	-0.0109666618775515	90	Male	Weight	5.87
2954	-0.068768950626234	-0.126433915198947	-0.0111039860535207	90	Male	Weight	5.89
2964	-0.0689812594993366	-0.126721721607616	-0.0112407973910572	90	Male	Weight	5.91
2974	-0.0691928511113662	-0.12700860252363	-0.0113770996991022	90	Male	Weight	5.93
2984	-0.0694037302923773	-0.127294563840398	-0.0115128967443566	90	Male	Weight	5.95
2994	-0.0696139018237997	-0.127579611395698	-0.0116481922519016	90	Male	Weight	5.97
3004	-0.0698233704390888	-0.127863750972368	-0.01178298990581	90	Male	Weight	5.99
3017	-0.0700321408243647	-0.128146988298987	-0.0119172933497426	90	Male	Weight	6.01
3024	-0.0702402176190429	-0.128429329050546	-0.0120511061875394	90	Male	Weight	6.03
3034	-0.0704476054164509	-0.128710778849108	-0.0121844319837943	90	Male	Weight	6.05
3044	-0.0706543087644385	-0.128991343264453	-0.0123172742644235	90	Male	Weight	6.07
3054	-0.0708603321659736	-0.129271027814726	-0.0124496365172209	90	Male	Weight	6.09
3064	-0.0710656800797345	-0.129549837967062	-0.0125815221924068	90	Male	Weight	6.11
3074	-0.0712703569206853	-0.129827779138207	-0.0127129347031633	90	Male	Weight	6.13
3084	-0.0714743670606475	-0.130104856695133	-0.0128438774261624	90	Male	Weight	6.15
3094	-0.0716777148288597	-0.130381075955635	-0.0129743537020843	90	Male	Weight	6.17
3104	-0.0718804045125292	-0.130656442188932	-0.0131043668361267	90	Male	Weight	6.19
3117	-0.0720824403573734	-0.130930960616243	-0.0132339200985038	90	Male	Weight	6.21
3124	-0.072283826568155	-0.131204636411371	-0.0133630167249392	90	Male	Weight	6.23
3134	-0.0724845673092053	-0.131477474701264	-0.013491659917147	90	Male	Weight	6.25
3144	-0.0726846667049421	-0.131749480566577	-0.0136198528433076	90	Male	Weight	6.27
3154	-0.0728841288403781	-0.132020659042223	-0.0137475986385331	90	Male	Weight	6.29
3164	-0.0730829577616202	-0.132291015117916	-0.0138749004053249	90	Male	Weight	6.31
3174	-0.0732811574763637	-0.132560553738702	-0.0140017612140253	90	Male	Weight	6.33
3184	-0.0734787319543752	-0.132829279805492	-0.0141281841032584	90	Male	Weight	6.35
3194	-0.0736756851279712	-0.133097198175576	-0.0142541720803663	90	Male	Weight	6.37
3204	-0.0738720208924865	-0.133364313663138	-0.0143797281218354	90	Male	Weight	6.39
3217	-0.0740677431067376	-0.133630631039757	-0.0145048551737177	90	Male	Weight	6.41
3224	-0.0742628555934769	-0.13389615503491	-0.0146295561520434	90	Male	Weight	6.43
3234	-0.0744573621398409	-0.134160890336455	-0.0147538339432266	90	Male	Weight	6.45
3244	-0.0746512664977912	-0.134424841591117	-0.014877691404465	90	Male	Weight	6.47
3254	-0.0748445723845492	-0.134688013404966	-0.0150011313641329	90	Male	Weight	6.49
3264	-0.0750372834830235	-0.13495041034388	-0.0151241566221669	90	Male	Weight	6.51
3274	-0.0752294034422304	-0.135212036934016	-0.015246769950445	90	Male	Weight	6.53
3284	-0.0754209358777091	-0.135472897662258	-0.0153689740931607	90	Male	Weight	6.55
3294	-0.0756118843719298	-0.13573299697667	-0.0154907717671895	90	Male	Weight	6.57
3304	-0.0758022524746956	-0.135992339286941	-0.0156121656624507	90	Male	Weight	6.59
3317	-0.0759920437035384	-0.136250928964815	-0.0157331584422614	90	Male	Weight	6.61
3324	-0.0761812615441092	-0.136508770344531	-0.0158537527436869	90	Male	Weight	6.63
3334	-0.0763699094505623	-0.13676586772324	-0.0159739511778842	90	Male	Weight	6.65
3344	-0.076557990845933	-0.137022225361427	-0.0160937563304392	90	Male	Weight	6.67
3354	-0.0767455091225111	-0.137277847483322	-0.0162131707617003	90	Male	Weight	6.69
3364	-0.0769324676422067	-0.13753273827731	-0.0163321970071037	90	Male	Weight	6.71
3374	-0.0771188697369141	-0.13778690189633	-0.0164508375774984	90	Male	Weight	6.73
3384	-0.0773047187088661	-0.138040342458272	-0.0165690949594602	90	Male	Weight	6.75
3394	-0.0774900178309852	-0.138293064046367	-0.0166869716156037	90	Male	Weight	6.77
3404	-0.0776747703472302	-0.138545070709571	-0.0168044699848899	90	Male	Weight	6.79
3417	-0.0778589794729371	-0.138796366462947	-0.0169215924829274	90	Male	Weight	6.81
3424	-0.0780426483951535	-0.139046955288038	-0.0170383415022694	90	Male	Weight	6.83
3434	-0.0782257802729718	-0.139296841133237	-0.0171547194127068	90	Male	Weight	6.85
3444	-0.0784083782378524	-0.139546027914151	-0.017270728561554	90	Male	Weight	6.87
3454	-0.0785904453939469	-0.13979451951396	-0.0173863712739334	90	Male	Weight	6.89
3464	-0.0787719848184139	-0.140042319783774	-0.0175016498530538	90	Male	Weight	6.91
3474	-0.078952999561732	-0.140289432542979	-0.0176165665804852	90	Male	Weight	6.93
3484	-0.0791334926480061	-0.140535861579584	-0.0177311237164279	90	Male	Weight	6.95
3494	-0.0793134670752712	-0.140781610650563	-0.017845323499979	90	Male	Weight	6.97
3504	-0.0794929258157918	-0.141026683482189	-0.0179591681493944	90	Male	Weight	6.99
1108	0.330718627022037	0.201250940057046	0.460186313987028	90	Female	Weight	0.01
2108	0.261911377500276	0.160932410010569	0.362890344989983	90	Female	Weight	0.03
359	0.229917828439226	0.141902831772229	0.317932825106224	90	Female	Weight	0.05
418	0.208844216409628	0.12920930441616	0.288479128403097	90	Female	Weight	0.07
518	0.193104127978516	0.119615183039047	0.266593072917984	90	Female	Weight	0.09
618	0.180535910094198	0.111865358644685	0.249206461543712	90	Female	Weight	0.11
718	0.170073136096846	0.105339594567639	0.234806677626054	90	Female	Weight	0.13
818	0.161110578917466	0.099685401191352	0.222535756643579	90	Female	Weight	0.15
918	0.153271478902842	0.0946830975887886	0.211859860216895	90	Female	Weight	0.17
1018	0.146305299744657	0.090186463577901	0.202424135911413	90	Female	Weight	0.19
1118	0.140036966887868	0.0860932456887222	0.193980688087013	90	Female	Weight	0.21
1218	0.134339308207908	0.0823291299961679	0.186349486419649	90	Female	Weight	0.23
1318	0.129117029856416	0.0788384155744217	0.17939564413841	90	Female	Weight	0.25
1418	0.124296878456755	0.075578284191815	0.173015472721695	90	Female	Weight	0.27
1518	0.119821327968196	0.0725151203557892	0.167127535580602	90	Female	Weight	0.29
1618	0.115644376651146	0.0696220595982134	0.161666693704078	90	Female	Weight	0.31
1718	0.111728660572438	0.0668773035232796	0.156580017621596	90	Female	Weight	0.33
1818	0.108043417826818	0.0642629305742588	0.151823905079377	90	Female	Weight	0.35
1918	0.104563019278817	0.061764037069446	0.147362001488188	90	Female	Weight	0.37
2018	0.101265886575086	0.0593681041024418	0.14316366904773	90	Female	Weight	0.39
2118	0.0981336810439238	0.0570645224884406	0.139202839599407	90	Female	Weight	0.41
2218	0.0951506859647304	0.0548442305679658	0.135457141361495	90	Female	Weight	0.43
2318	0.0923033293957051	0.0526994340710727	0.131907224720338	90	Female	Weight	0.45
2418	0.0895798108454559	0.0506233866263072	0.128536235064605	90	Female	Weight	0.47
2518	0.0869698057972194	0.0486102157506025	0.125329395843836	90	Female	Weight	0.49
2618	0.0844642293810813	0.046654783406367	0.122273675355796	90	Female	Weight	0.51
2718	0.0820550455312438	0.0447525731537029	0.119357517908785	90	Female	Weight	0.53
2818	0.0797351115113877	0.042899597995308	0.116570625027467	90	Female	Weight	0.55
2918	0.0774980502228964	0.0410923244895843	0.113903775956209	90	Female	Weight	0.57
3018	0.0753381445432895	0.0393276097774065	0.111348679309172	90	Female	Weight	0.59
3118	0.073250249285632	0.0376026489523343	0.10889784961893	90	Female	Weight	0.61
3218	0.071229717366107	0.0359149307856759	0.106544503946538	90	Female	Weight	0.63
3318	0.0692723375140359	0.0342622002537266	0.104282474774345	90	Female	Weight	0.65
3418	0.0673742814244783	0.0326424266444673	0.102106136204489	90	Female	Weight	0.67
3510	0.0655320586861478	0.0310537762730471	0.100010341099248	90	Female	Weight	0.69
365	0.0637424781510348	0.0294945890295597	0.09799036727251	90	Female	Weight	0.71
375	0.0620026146715915	0.0279633581334185	0.0960418712097645	90	Female	Weight	0.73
385	0.0603097803346551	0.0264587125866283	0.0941608480826819	90	Female	Weight	0.75
395	0.0586614994817894	0.0249794019112379	0.092343597052341	90	Female	Weight	0.77
405	0.0570554869332722	0.0235242828300227	0.0905866910365218	90	Female	Weight	0.79
419	0.0554896289349944	0.0220923076083649	0.0888869502616239	90	Female	Weight	0.81
425	0.053961966429647	0.020682513822631	0.087241419036663	90	Female	Weight	0.83
435	0.0524706803200315	0.0192940153586157	0.0856473452814473	90	Female	Weight	0.85
445	0.0510140784464351	0.0179259944747568	0.0841021624181135	90	Female	Weight	0.87
455	0.0495905840442537	0.0165776947902724	0.0826034732982351	90	Female	Weight	0.89
465	0.0481987254844378	0.0152484150793306	0.0811490358895451	90	Female	Weight	0.91
475	0.0468371271293853	0.0139375037696823	0.0797367504890882	90	Female	Weight	0.93
485	0.0455045011618466	0.012644354058615	0.0783646482650783	90	Female	Weight	0.95
495	0.0441996402651786	0.0113683995711326	0.0770308809592246	90	Female	Weight	0.97
505	0.042921411050677	0.0101091104954205	0.0757337116059335	90	Female	Weight	0.99
519	0.041668748142313	0.00886599013921337	0.0744715061454125	90	Female	Weight	1.01
525	0.0404406488415161	0.00763857185797455	0.0732427258250577	90	Female	Weight	1.03
535	0.039236168305057	0.00642641631199996	0.0720459202981141	90	Female	Weight	1.05
545	0.0380544151779342	0.00522910901489758	0.0708797213409709	90	Female	Weight	1.07
555	0.0368945476306937	0.00404625814046801	0.0697428371209195	90	Female	Weight	1.09
565	0.0357557697570563	0.00287749255898846	0.0686340469551242	90	Female	Weight	1.11
575	0.0346373282932383	0.00172246007733487	0.0675521965091418	90	Female	Weight	1.13
585	0.0335385096250978	0.000580825860375056	0.0664961933898205	90	Female	Weight	1.15
595	0.0324586370533254	-0.00054772898631935	0.0654650030929701	90	Female	Weight	1.17
605	0.0313970682904332	-0.00166350869010532	0.0644576452709717	90	Female	Weight	1.19
619	0.0303531931663596	-0.00276680395689521	0.0634731902896145	90	Female	Weight	1.21
625	0.0293264315221631	-0.003857893002666	0.0625107560469921	90	Female	Weight	1.23
635	0.0283162312736053	-0.00493704248316967	0.0615695050303803	90	Female	Weight	1.25
645	0.0273220666284354	-0.00600450833280062	0.0606486415896715	90	Female	Weight	1.27
655	0.0263434364429698	-0.00706053652234395	0.0597474094082836	90	Female	Weight	1.29
665	0.0253798627051013	-0.00810536374426698	0.0588650891544697	90	Female	Weight	1.31
675	0.0244308891322483	-0.00913921803324701	0.0580009962977437	90	Female	Weight	1.33
685	0.0234960798739444	-0.0101623193287939	0.0571544790766827	90	Female	Weight	1.35
695	0.0225750183098386	-0.0111748799860642	0.0563249166057413	90	Female	Weight	1.37
705	0.0216673059348047	-0.0121771052403044	0.0555117171099138	90	Female	Weight	1.39
719	0.0207725613236954	-0.0131691936297615	0.0547143162771523	90	Female	Weight	1.41
725	0.0198904191690078	-0.0141513373813738	0.0539321757193894	90	Female	Weight	1.43
735	0.0190205293853851	-0.0151237227630875	0.0531647815338577	90	Female	Weight	1.45
745	0.0181625562754587	-0.0160865304062245	0.0524116429571418	90	Female	Weight	1.47
755	0.0173161777520591	-0.0170399356009559	0.051672291105074	90	Female	Weight	1.49
765	0.0164810846122821	-0.0179841085676098	0.050946277792174	90	Female	Weight	1.51
775	0.0156569798593208	-0.0189192147062386	0.0502331744248802	90	Female	Weight	1.53
785	0.0148435780683353	-0.0198454148266212	0.0495325709632917	90	Female	Weight	1.55
795	0.0140406047929785	-0.0207628653606295	0.0488440749465865	90	Female	Weight	1.57
805	0.0132477960094831	-0.0216717185586958	0.048167310577662	90	Female	Weight	1.59
819	0.0124648975954997	-0.0225721226719158	0.0475019178629152	90	Female	Weight	1.61
825	0.011691664841104	-0.023464222121176	0.0468475518033839	90	Female	Weight	1.63
835	0.010927861989627	-0.0243481576545289	0.046203881633783	90	Female	Weight	1.65
845	0.0101732618061447	-0.0252240664939285	0.0455705901062178	90	Female	Weight	1.67
855	0.00942764517165598	-0.0260920824723029	0.0449473728156149	90	Female	Weight	1.69
865	0.0086908007011359	-0.0269523361618527	0.0443339375641245	90	Female	Weight	1.71
875	0.00796252438379311	-0.0278049549943653	0.0437300037619515	90	Female	Weight	1.73
885	0.00724261924400701	-0.0286500633742495	0.0431353018622635	90	Female	Weight	1.75
895	0.00653089502152882	-0.0294877827849314	0.042549572827989	90	Female	Weight	1.77
905	0.00582716786965118	-0.0303182318891759	0.0419725676284783	90	Female	Weight	1.79
919	0.00513126007014708	-0.0311415266238498	0.041404046764144	90	Female	Weight	1.81
925	0.00444299976387136	-0.0319577802895846	0.0408437798173273	90	Female	Weight	1.83
935	0.00376222069600632	-0.0327671036357512	0.0402915450277638	90	Female	Weight	1.85
945	0.00308876197500321	-0.0335696049411217	0.0397471288911281	90	Female	Weight	1.87
955	0.00242246784434633	-0.0343653900905531	0.0392103257792457	90	Female	Weight	1.89
965	0.00176318746633164	-0.0351545626479926	0.0386809375806558	90	Female	Weight	1.91
975	0.00111077471710647	-0.035937223926082	0.0381587733602949	90	Female	Weight	1.93
985	0.000465087992275376	-0.0367134730526047	0.0376436490371554	90	Female	Weight	1.95
995	-0.000174009977576134	-0.0374834070340016	0.0371353870788494	90	Female	Weight	1.97
1005	-0.000806652302039107	-0.0382471208161556	0.0366338162120773	90	Female	Weight	1.99
1019	-0.00143296809728222	-0.0390047073426315	0.036138771148067	90	Female	Weight	2.01
1025	-0.00205308264421317	-0.0397562576105361	0.0356500923221098	90	Female	Weight	2.03
1035	-0.00266711753888677	-0.0405018607241506	0.0351676256463771	90	Female	Weight	2.05
1045	-0.00327519083561301	-0.0412416039464762	0.0346912222752502	90	Female	Weight	2.07
1055	-0.00387741718318174	-0.0419755727488143	0.0342207383824508	90	Female	Weight	2.09
1065	-0.00447390795460295	-0.0427038508585031	0.0337560349492972	90	Female	Weight	2.11
1075	-0.00506477137072597	-0.043426520304912	0.0332969775634601	90	Female	Weight	2.13
1085	-0.00565011261808018	-0.04414366146379	0.0328434362276296	90	Female	Weight	2.15
1095	-0.00623003396126282	-0.0448553531000622	0.0323952851775366	90	Female	Weight	2.17
1109	-0.00680463485016924	-0.0455616724091517	0.0319524027088132	90	Female	Weight	2.19
1119	-0.00737401202234844	-0.046262695056903	0.0315146710122061	90	Female	Weight	2.21
1125	-0.00793825960075029	-0.0469584952181809	0.0310819760166803	90	Female	Weight	2.23
1135	-0.00849746918710542	-0.0476491456142026	0.0306542072399917	90	Female	Weight	2.25
1145	-0.00905172995117648	-0.0483347175486698	0.0302312576463168	90	Female	Weight	2.27
1155	-0.0096011287160917	-0.0490152809427507	0.0298130235105673	90	Female	Weight	2.29
1165	-0.0101457500399711	-0.0496909043689686	0.0293994042890264	90	Female	Weight	2.31
1175	-0.0106856762940313	-0.0503616550840402	0.0289903024959775	90	Female	Weight	2.33
1185	-0.0112209877373547	-0.0510275990607129	0.0285856235860036	90	Female	Weight	2.35
1195	-0.0117517625884885	-0.0516888010186407	0.0281852758416637	90	Female	Weight	2.37
1205	-0.0122780770940374	-0.0523453244543395	0.0277891702662646	90	Female	Weight	2.39
1219	-0.012800005594396	-0.0529972316702571	0.0273972204814652	90	Female	Weight	2.41
1225	-0.0133176205867661	-0.0536445838029952	0.027009342629463	90	Female	Weight	2.43
1235	-0.0138309927855911	-0.0542874408507128	0.0266254552795306	90	Female	Weight	2.45
1245	-0.0143401911805333	-0.0549258616997456	0.026245479338679	90	Female	Weight	2.47
1255	-0.0148452830921136	-0.0555599041504676	0.0258693379662404	90	Female	Weight	2.49
1265	-0.0153463342251259	-0.0561896249424244	0.0254969564921727	90	Female	Weight	2.51
1275	-0.0158434087199303	-0.0568150797787624	0.0251282623389017	90	Female	Weight	2.53
1285	-0.0163365692017292	-0.0574363233499815	0.0247631849465231	90	Female	Weight	2.55
1295	-0.0168258768279165	-0.0580534093570325	0.0244016557011995	90	Female	Weight	2.57
1305	-0.0173113913335918	-0.0586663905337814	0.0240436078665979	90	Female	Weight	2.59
1319	-0.0177931710753256	-0.0592753186688656	0.0236889765182145	90	Female	Weight	2.61
1325	-0.0182712730732517	-0.0598802446269568	0.0233376984804534	90	Female	Weight	2.63
1335	-0.0187457530515669	-0.0604812183694548	0.0229897122663209	90	Female	Weight	2.65
1345	-0.0192166654775068	-0.0610782889746279	0.0226449580196143	90	Female	Weight	2.67
1355	-0.0196840635988693	-0.0616715046572207	0.0223033774594822	90	Female	Weight	2.69
1365	-0.020147999480145	-0.0622609127875408	0.0219649138272508	90	Female	Weight	2.71
1375	-0.0206085240373229	-0.0628465599100477	0.0216295118354019	90	Female	Weight	2.73
1385	-0.0210656870714228	-0.0634284917614541	0.0212971176186085	90	Female	Weight	2.75
1395	-0.0215195373008151	-0.0640067532883577	0.0209676786867274	90	Female	Weight	2.77
1405	-0.0219701223923752	-0.0645813886644147	0.0206411438796642	90	Female	Weight	2.79
1419	-0.0224174889915294	-0.0651524413070751	0.0203174633240163	90	Female	Weight	2.81
1425	-0.0228616827512296	-0.0657199538938833	0.019996588391424	90	Female	Weight	2.83
1435	-0.0233027483599142	-0.0662839683783686	0.0196784716585402	90	Female	Weight	2.85
1445	-0.0237407295684851	-0.0668445260055264	0.0193630668685563	90	Female	Weight	2.87
1455	-0.0241756692163531	-0.0674016673269121	0.019050328894206	90	Female	Weight	2.89
1465	-0.024607609256582	-0.0679554322153516	0.0187402137021877	90	Female	Weight	2.91
1475	-0.0250365907801728	-0.0685058598792838	0.0184326783189381	90	Female	Weight	2.93
1485	-0.0254626540395212	-0.0690529888767437	0.0181276807977012	90	Female	Weight	2.95
1495	-0.0258858384710837	-0.0695968571289985	0.017825180186831	90	Female	Weight	2.97
1505	-0.0263061827172822	-0.0701375019338445	0.0175251364992801	90	Female	Weight	2.99
1519	-0.0267237246476782	-0.0706749599785752	0.0172275106832187	90	Female	Weight	3.01
1525	-0.0271385013794476	-0.0712092673526311	0.016932264593736	90	Female	Weight	3.03
1535	-0.0275505492971787	-0.0717404595599375	0.0166393609655803	90	Female	Weight	3.05
1545	-0.0279599040720268	-0.0722685715309428	0.0163487633868891	90	Female	Weight	3.07
1555	-0.0283666006802446	-0.0727936376343613	0.0160604362738721	90	Female	Weight	3.09
1565	-0.0287706734211157	-0.073315691688634	0.0157743448464026	90	Female	Weight	3.11
1575	-0.0291721559343129	-0.0738347669731091	0.0154904551044832	90	Female	Weight	3.13
1585	-0.0295710812167037	-0.0743508962389547	0.0152087338055474	90	Female	Weight	3.15
1595	-0.0299674816386246	-0.0748641117198105	0.0149291484425613	90	Female	Weight	3.17
1605	-0.0303613889596429	-0.0753744451421821	0.0146516672228963	90	Female	Weight	3.19
1619	-0.0307528343438263	-0.0758819277355899	0.0143762590479373	90	Female	Weight	3.21
1625	-0.0311418483745379	-0.0763865902424749	0.0141028934933991	90	Female	Weight	3.23
1635	-0.0315284610687746	-0.0768884629278707	0.0138315407903215	90	Female	Weight	3.25
1645	-0.031912701891067	-0.0773875755888486	0.0135621718067146	90	Female	Weight	3.27
1655	-0.0322945997669527	-0.0778839575637372	0.0132947580298318	90	Female	Weight	3.29
1665	-0.0326741830960452	-0.0783776377411302	0.0130292715490398	90	Female	Weight	3.31
1675	-0.0330514797647041	-0.0788686445686789	0.0127656850392707	90	Female	Weight	3.33
1685	-0.0334265171583323	-0.0793570060616855	0.012503971745021	90	Female	Weight	3.35
1695	-0.0337993221732998	-0.0798427498114907	0.012244105464891	90	Female	Weight	3.37
1705	-0.0341699212285222	-0.0803259029936733	0.0119860605366288	90	Female	Weight	3.39
1719	-0.0345383402766929	-0.0808064923760571	0.0117298118226713	90	Female	Weight	3.41
1725	-0.0349046048151894	-0.0812845443265342	0.0114753346961554	90	Female	Weight	3.43
1735	-0.035268739896663	-0.0817600848207112	0.0112226050273853	90	Female	Weight	3.45
1745	-0.0356307701393206	-0.0822331394493784	0.0109715991707372	90	Female	Weight	3.47
1755	-0.0359907197369124	-0.0827037334258102	0.0107222939519853	90	Female	Weight	3.49
1765	-0.0363486124684353	-0.0831718915929017	0.010474666656031	90	Female	Weight	3.51
1775	-0.0367044717075567	-0.08363763843014	0.0102286950150266	90	Female	Weight	3.53
1785	-0.037058320431776	-0.0841009980604218	0.00998435719686983	90	Female	Weight	3.55
1795	-0.0374101812313273	-0.0845619942567175	0.00974163179406285	90	Female	Weight	3.57
1805	-0.0377600763178346	-0.0850206504485862	0.00950049781291708	90	Female	Weight	3.59
1819	-0.0381080275327227	-0.085476989728543	0.00926093466309753	90	Female	Weight	3.61
1825	-0.0384540563554012	-0.0859310348582885	0.00902292214748618	90	Female	Weight	3.63
1835	-0.0387981839112192	-0.0863828082747979	0.00878644045235952	90	Female	Weight	3.65
1845	-0.0391404309792057	-0.0868323320962767	0.00855147013786525	90	Female	Weight	3.67
1855	-0.0394808179995975	-0.0872796281279845	0.00831799212878957	90	Female	Weight	3.69
1865	-0.0398193650811652	-0.0877247178679324	0.00808598770560206	90	Female	Weight	3.71
1875	-0.0401560920083404	-0.0881676225124535	0.00785543849577268	90	Female	Weight	3.73
1885	-0.0404910182481554	-0.0886083629616556	0.00762632646534475	90	Female	Weight	3.75
1895	-0.0408241629569948	-0.0890469598247517	0.00739863391076212	90	Female	Weight	3.77
1905	-0.0411555449871709	-0.089483433425278	0.00717234345093618	90	Female	Weight	3.79
1919	-0.0414851828933253	-0.0899178038061975	0.00694743801954702	90	Female	Weight	3.81
1925	-0.0418130949386619	-0.0903500907348946	0.00672390085757076	90	Female	Weight	3.83
1935	-0.0421392991010211	-0.0907803137080639	0.00650171550602172	90	Female	Weight	3.85
1945	-0.0424638130787909	-0.0912084919564912	0.00628086579890945	90	Female	Weight	3.87
1955	-0.042786654296671	-0.0916346444497364	0.00606133585639439	90	Female	Weight	3.89
1965	-0.0431078399112866	-0.0920587899007151	0.0058431100781418	90	Female	Weight	3.91
1975	-0.0434273868166591	-0.0924809467701835	0.00562617313686519	90	Female	Weight	3.93
1985	-0.0437453116495383	-0.092901133271129	0.00541050997205235	90	Female	Weight	3.95
1995	-0.0440616307946	-0.0933193673730687	0.00519610578386875	90	Female	Weight	3.97
2005	-0.0443763603895124	-0.0937356668062571	0.00498294602723229	90	Female	Weight	3.99
2019	-0.0446895163298765	-0.0941500490658067	0.00477101640605367	90	Female	Weight	4.01
2025	-0.0450011142740447	-0.0945625314157238	0.00456030286763448	90	Female	Weight	4.03
2035	-0.0453111696478161	-0.0949731308928577	0.00435079159722547	90	Female	Weight	4.05
2045	-0.0456196976490219	-0.0953818643107717	0.00414246901272796	90	Female	Weight	4.07
2055	-0.0459267132519927	-0.0957887482635314	0.00393532175954596	90	Female	Weight	4.09
2065	-0.046232231211922	-0.0961937991294182	0.0037293367055742	90	Female	Weight	4.11
2075	-0.0465362660691193	-0.0965970330745636	0.00352450093632501	90	Female	Weight	4.13
2085	-0.0468388321531636	-0.0969984660565121	0.00332080175018479	90	Female	Weight	4.15
2095	-0.0471399435869561	-0.0973981138277101	0.00311822665379795	90	Female	Weight	4.17
2109	-0.0474396142906742	-0.0977959919389239	0.00291676335757547	90	Female	Weight	4.19
2119	-0.0477378579856355	-0.098192115742591	0.00271639977132009	90	Female	Weight	4.21
2125	-0.0480346881980654	-0.0985865003961006	0.00251712399996974	90	Female	Weight	4.23
2135	-0.0483301182627792	-0.0989791608650103	0.00231892433945185	90	Female	Weight	4.25
2145	-0.0486241613267768	-0.0993701119261989	0.0021217892726452	90	Female	Weight	4.27
2155	-0.0489168303527527	-0.0997593681709543	0.00192570746544887	90	Female	Weight	4.29
2165	-0.0492081381225257	-0.100146944008003	0.00173066776295135	90	Female	Weight	4.31
2175	-0.0494980972403871	-0.100532853666474	0.00153665918570018	90	Female	Weight	4.33
2185	-0.0497867201363754	-0.100917111198815	0.00134367092606461	90	Female	Weight	4.35
2195	-0.0500740190694714	-0.101299730483638	0.00115169234469473	90	Female	Weight	4.37
2205	-0.0503600061307236	-0.101680725228515	0.000960712967067769	90	Female	Weight	4.39
2219	-0.0506446932463017	-0.102060108972726	0.000770722480122686	90	Female	Weight	4.41
2225	-0.0509280921804806	-0.102437895089941	0.00058171072898016	90	Female	Weight	4.43
2235	-0.0512102145385568	-0.102814096790858	0.000393667713744224	90	Female	Weight	4.45
2245	-0.0514910717697017	-0.103188727125786	0.0002065835863828	90	Female	Weight	4.47
2255	-0.0517706751697474	-0.103561798987183	2.04486476882149e-05	90	Female	Weight	4.49
2265	-0.052049035883915	-0.103933325112139	-0.000164746655690634	90	Female	Weight	4.51
2275	-0.0523261649094784	-0.104303318084817	-0.000349011734139947	90	Female	Weight	4.53
2285	-0.0526020730983729	-0.104671790338842	-0.0005323558579041	90	Female	Weight	4.55
2295	-0.0528767711597433	-0.105038754159649	-0.000714788159837568	90	Female	Weight	4.57
2305	-0.05315026966244	-0.105404221686786	-0.000896317638093787	90	Female	Weight	4.59
2319	-0.0534225790374573	-0.10576820491617	-0.00107695315874492	90	Female	Weight	4.61
2325	-0.0536937095803212	-0.106130715702301	-0.00125670345834111	90	Female	Weight	4.63
2335	-0.0539636714534253	-0.106491765760442	-0.00143557714640857	90	Female	Weight	4.65
2345	-0.0542324746883163	-0.106851366668745	-0.00161358270788705	90	Female	Weight	4.67
2355	-0.0545001291879303	-0.107209529870351	-0.00179072850551007	90	Female	Weight	4.69
2365	-0.0547666447287822	-0.107566266675436	-0.00196702278212854	90	Female	Weight	4.71
2375	-0.0550320309631084	-0.107921588263236	-0.00214247366298066	90	Female	Weight	4.73
2385	-0.0552962974209641	-0.10827550568402	-0.00231708915790774	90	Female	Weight	4.75
2395	-0.0555594535122774	-0.108628029861036	-0.00249087716351923	90	Female	Weight	4.77
2405	-0.0558215085288598	-0.108979171592412	-0.00266384546530728	90	Female	Weight	4.79
2419	-0.0560824716463737	-0.109328941553036	-0.00283600173971132	90	Female	Weight	4.81
2425	-0.056342351926261	-0.109677350296385	-0.00300735355613693	90	Female	Weight	4.83
2435	-0.0566011583176319	-0.110024408256335	-0.00317790837892842	90	Female	Weight	4.85
2445	-0.0568588996591125	-0.11037012574893	-0.0033476735692947	90	Female	Weight	4.87
2455	-0.0571155846806567	-0.110714512974121	-0.00351665638719288	90	Female	Weight	4.89
2465	-0.0573712220053203	-0.111057580017472	-0.00368486399316904	90	Female	Weight	4.91
2475	-0.0576258201509994	-0.111399336851841	-0.0038523034501577	90	Female	Weight	4.93
2485	-0.0578793875321337	-0.111739793339026	-0.00401898172524132	90	Female	Weight	4.95
2495	-0.058131932461374	-0.11207895923138	-0.00418490569136851	90	Female	Weight	4.97
[truncated: 4,301 more rows]
