# Supplementary material for: Adherent Use of Digital Health Trackers Is Associated with Weight Loss
Source: PLoS One. 2016 Apr 6;11(4):e0152504. doi: 10.1371/journal.pone.0152504 (PMC4822791; doi:10.1371/journal.pone.0152504)
Supplement: S1 Data — This zip archive contains the data behind all figures and tables in CSV format. (ZIP) [file pone.0152504.s001.zip › csvs/primary_weight_effect_sizes.csv]

	logging_increase_factor	duration_weeks	weight_change_pct	lwr	upr	pvalue
all	30	46.1187367724868	-0.401428073730724	-0.468169763577299	-0.334686383884149	8.07799181282873e-32
female	30	46.1187367724868	-0.420276324046139	-0.49853503471377	-0.342017613378509	1.06293582489158e-25
male	30	46.1187367724868	-0.375451092723456	-0.512002721043632	-0.238899464403279	7.88564954551417e-08
