# Supplementary material for: Adherent Use of Digital Health Trackers Is Associated with Weight Loss
Source: PLoS One. 2016 Apr 6;11(4):e0152504. doi: 10.1371/journal.pone.0152504 (PMC4822791; doi:10.1371/journal.pone.0152504)
Supplement: S1 Data — This zip archive contains the data behind all figures and tables in CSV format. (ZIP) [file pone.0152504.s001.zip › csvs/secondary_workout_demographics.csv]

	value	sd	empty
n	799	NA	NA
sex	207	NA	48
age	38.460597826087	8.7030260854187	63
bmi	29.2265265387866	6.99004584569771	125
