# Supplementary material for: Adherent Use of Digital Health Trackers Is Associated with Weight Loss
Source: PLoS One. 2016 Apr 6;11(4):e0152504. doi: 10.1371/journal.pone.0152504 (PMC4822791; doi:10.1371/journal.pone.0152504)
Supplement: S1 Data — This zip archive contains the data behind all figures and tables in CSV format. (ZIP) [file pone.0152504.s001.zip › csvs/primary_weight_coefficients.csv]

	Estimate	Std..Error	Pr...t..	X2.5..	X97.5..	model_name
(Intercept)	-0.0506129097281514	0.0467583187703653	0.27909161591596	-0.142271552247063	0.0410457327907602	all
age	-0.00447973448707764	0.00118533463888858	0.000158425715501689	-0.00680330314369986	-0.00215616583045542	all
ctr_log_logs_per_week	-0.137589554618874	0.0101901866767135	4.32076020980518e-41	-0.157565009305107	-0.117614099932641	all
ctr_log_duration_weeks	0.27677738054687	0.014366289310264	7.2603973871271e-81	0.248615662785381	0.304939098308359	all
ctr_log_logs_per_week:ctr_log_duration_weeks	0.0791108785244975	0.0123253686361982	1.45513644295149e-10	0.0549499038049552	0.10327185324404	all
(Intercept)1	-0.0430451092205355	0.0527818806354313	0.414801612261876	-0.146516038217271	0.0604258197762004	female
age1	-0.00496505324230355	0.0013406526397669	0.000214540620283613	-0.00759320086471868	-0.00233690561988842	female
ctr_log_logs_per_week1	-0.145642717538841	0.0118744625660677	3.48180576824188e-34	-0.168920813322022	-0.12236462175566	female
ctr_log_duration_weeks1	0.286758529405137	0.016042707221381	1.04765443907126e-69	0.255309217636874	0.3182078411734	female
ctr_log_logs_per_week:ctr_log_duration_weeks1	0.0892666484016832	0.0142607202865935	4.11934762013555e-10	0.0613106536843235	0.117222643119043	female
(Intercept)2	-0.0616824310228133	0.10076604044095	0.540527848344259	-0.25931685274007	0.135951990694443	male
age2	-0.00312424619347829	0.00253510125256828	0.217967005597911	-0.00809639025960965	0.00184789787265307	male
ctr_log_logs_per_week2	-0.126056683411581	0.0209621233555271	2.20432444289829e-09	-0.167170109216608	-0.0849432576065538	male
ctr_log_duration_weeks2	0.234777245099369	0.0330194517913992	1.6803156079296e-12	0.170015543323083	0.299538946875655	male
ctr_log_logs_per_week:ctr_log_duration_weeks2	0.0633596106723443	0.0255785448204761	0.0133407260163072	0.013191906435458	0.113527314909231	male
