# Supplementary material for: Adherent Use of Digital Health Trackers Is Associated with Weight Loss
Source: PLoS One. 2016 Apr 6;11(4):e0152504. doi: 10.1371/journal.pone.0152504 (PMC4822791; doi:10.1371/journal.pone.0152504)
Supplement: S1 Data — This zip archive contains the data behind all figures and tables in CSV format. (ZIP) [file pone.0152504.s001.zip › csvs/primary_food_effect_sizes.csv]

	logging_increase_factor	duration_weeks	weight_change_pct	lwr	upr	pvalue
all	30	25.5714285714286	-0.634840793343566	-0.722695234736141	-0.54698635195099	1.07841178192835e-44
female	30	25.5714285714286	-0.617246047814856	-0.713568518798807	-0.520923576830906	1.52478023889183e-35
male	30	25.5714285714286	-0.73512752944395	-0.949044307599426	-0.521210751288474	2.70679448250737e-11
