# Supplementary material for: Adherent Use of Digital Health Trackers Is Associated with Weight Loss
Source: PLoS One. 2016 Apr 6;11(4):e0152504. doi: 10.1371/journal.pone.0152504 (PMC4822791; doi:10.1371/journal.pone.0152504)
Supplement: S1 Data — This zip archive contains the data behind all figures and tables in CSV format. (ZIP) [file pone.0152504.s001.zip › csvs/secondary_weight_period_stats.csv]

	0%	25%	50%	75%	100%
filtered_median	7	10.4881929976852	12.2056799768519	14.5041290509259	28
filtered_n_logs	2	3	5	9	50
raw_median	0.00320601851851852	7	10.0080613425926	18.8506510416667	402.5
raw_n_logs	2	3	6	13	116
