# Supplementary material for: Adherent Use of Digital Health Trackers Is Associated with Weight Loss
Source: PLoS One. 2016 Apr 6;11(4):e0152504. doi: 10.1371/journal.pone.0152504 (PMC4822791; doi:10.1371/journal.pone.0152504)
Supplement: S1 Data — This zip archive contains the data behind all figures and tables in CSV format. (ZIP) [file pone.0152504.s001.zip › csvs/secondary_weight_demographics.csv]

	value	sd	empty
n	6052	NA	NA
sex	1010	NA	2126
age	38.8457711442786	9.49682280730626	2434
bmi	30.2722369197468	7.40047416527297	2746
